# Supplementary material for: In vivo CRISPR/Cas9 Screening Reveals that UBE2L3 Modulates Autophagic Flux through TSC2 Ubiquitination and Potentiates PD-1 Blockade in Triple-Negative Breast Cancer
Source: Int J Biol Sci. 2026 Feb 18;22(6):2950–69. doi: 10.7150/ijbs.124937 (PMC13050453; doi:10.7150/ijbs.124937)
Supplement: Supplementary file 2 — Supplementary table 1. [file ijbsv22p2950s2.xlsx]

## Sheet: Sheet1
Supplementary Table S1. sgRNA library annotation.
gene_id	UID	sgRNA sequence
0610007P14Rik	MGLibA_00001	TCCTGAATGTGTTACGAAGC
0610007P14Rik	MGLibA_00002	GGTCGGGCTCCGGTACCTAG
0610007P14Rik	MGLibA_00003	GCCAGCTTCGTAACACATTC
0610009B22Rik	MGLibA_00004	TCATCATGCTGCATGACGTG
0610009B22Rik	MGLibA_00005	ATTCAATGAGTGGTTCGTCT
0610009B22Rik	MGLibA_00006	TCGTCACGGCTGGGCACATG
0610009D07Rik	MGLibA_00007	TACACTCTGATTTGACGAAT
0610009D07Rik	MGLibA_00008	TACAAAATCCGATTTACTTC
0610009D07Rik	MGLibA_00009	AACAGCCTATGTGGTCTATG
0610009O20Rik	MGLibA_00010	ATGGCGTCCCGCAGTGTGTT
0610009O20Rik	MGLibA_00011	CTGTGCCAAGAGCGTTCAGC
0610009O20Rik	MGLibA_00012	TGGGTTTGGGCGTTATCCCA
0610010B08Rik	MGLibA_00013	TATAGCTGTGAGATTCTTAT
0610010B08Rik	MGLibA_00014	CGTGCATGTGAACTTCACTC
0610010B08Rik	MGLibA_00015	GACTTCTAGAAGTTTGAAAA
0610010F05Rik	MGLibA_00016	AACTGTACTGCTCGTAATGC
0610010F05Rik	MGLibA_00017	GATTGTGAGATTCCCGCTTT
0610010F05Rik	MGLibA_00018	GAAACTGTATCTTGATCAAC
0610010K14Rik	MGLibA_00019	GGCGCCGCCTTCACGAAGCT
0610010K14Rik	MGLibA_00020	CAACTCCCCGAGCTTCGTGA
0610010K14Rik	MGLibA_00021	CTTGGTGGACGCTGACGTCA
0610011F06Rik	MGLibA_00022	GATCTTCCCATTGACGGCAT
0610011F06Rik	MGLibA_00023	GTACAGCGGAGCCTTCACAT
0610011F06Rik	MGLibA_00024	CGGCATCCCACCCCGATCGC
0610012H03Rik	MGLibA_00025	AGCGAGCCGAAGATCCCCAC
0610012H03Rik	MGLibA_00026	AGTACACAGCGTTGTTCACG
0610012H03Rik	MGLibA_00027	CTCCAGTGTGTGTTACCGAC
0610030E20Rik	MGLibA_00028	TCCGTCGGAACCAGCTCGAT
0610030E20Rik	MGLibA_00029	CGGGGCGGTACCGATCGAGC
0610030E20Rik	MGLibA_00030	CCTCCTGGATTCGCGATCTG
0610031J06Rik	MGLibA_00031	TGACAGCACCAATGCGTCCG
0610031J06Rik	MGLibA_00032	CTGTGCCCCCTCGGACGCAT
0610031J06Rik	MGLibA_00033	GGAGTTCCGTTCGTTCACTG
0610037L13Rik	MGLibA_00034	CAGGACAGCGTGGCGCTGAA
0610037L13Rik	MGLibA_00035	TGAGAAGTTCAAGACGATAG
0610037L13Rik	MGLibA_00036	GTGCACATAGCTTGCACTTC
0610040J01Rik	MGLibA_00037	CCAGTTCAAGTGCCCTCGCC
0610040J01Rik	MGLibA_00038	CCCATCGTGCAGGGCATTCC
0610040J01Rik	MGLibA_00039	AGATAATCCAGATGGGGTGC
2025-03-01	MGLibA_00040	GATCGACTTGCAGATCGCCC
2025-03-01	MGLibA_00041	ATCACACCCTGTCGCTGCAC
2025-03-01	MGLibA_00042	CAGGCAAGCAGCCCAACGAC
Sept1	MGLibA_00043	GTTCCTCACCAACCTCTACG
Sept1	MGLibA_00044	CTGCCGATCCTCGTAGAGGT
Sept1	MGLibA_00045	TCCTCAATGAAGCGAACCAC
2025-03-10	MGLibA_00046	AAGCGGGTCGTCATGCAAAC
2025-03-10	MGLibA_00047	ACACTTAGCCGAAGATGTTT
2025-03-10	MGLibA_00048	TAGGGGTGACTTACCATATG
Sept10	MGLibA_00049	CTCTACTTCATTGCTCCGAC
Sept10	MGLibA_00050	CTGTCGGAGCAATGAAGTAG
Sept10	MGLibA_00051	CATTATACCACTTATTGCCA
2025-03-11	MGLibA_00052	GACCCTACGATGCGCTCCAG
2025-03-11	MGLibA_00053	GGGCGAGCCGCCGGTAGAAC
2025-03-11	MGLibA_00054	TCACACTCGCTATTAAGAAC
Sept11	MGLibA_00055	GTGTCGGCTTTCGCGATGAT
Sept11	MGLibA_00056	CCAGCTACTCACAACGAGCC
Sept11	MGLibA_00057	TCAGCCGTACGTTGCTTTCC
1100001G20Rik	MGLibA_00058	GACGTACCTAAAAGCTGCAG
1100001G20Rik	MGLibA_00059	ACCTGTGCTGAGCTCTGCCG
1100001G20Rik	MGLibA_00060	ATACTGACACATTGTTCCTC
1110001A16Rik	MGLibA_00061	ATGTAGGATGGCTCGGATCA
1110001A16Rik	MGLibA_00062	TTAAAGATCTTCCTCGCCAG
1110001A16Rik	MGLibA_00063	AACATACCTTCCAAAATGAA
1110001J03Rik	MGLibA_00064	TGTGTCGCGATATGGCCGCC
1110001J03Rik	MGLibA_00065	GCGGCCATATCGCGACACAG
1110001J03Rik	MGLibA_00066	GTTGCCGGATGCTACTCAAA
1110004E09Rik	MGLibA_00067	GATGCCTTGGACCAGCTTCG
1110004E09Rik	MGLibA_00068	TCATGACCGCACCTCGAAGC
1110004E09Rik	MGLibA_00069	AATCATCGTCAAGATCCAGC
1110004F10Rik	MGLibA_00070	GCAAACTGTCAGGACGGTAC
1110004F10Rik	MGLibA_00071	TCAACATCTCACTTCCGAAC
1110004F10Rik	MGLibA_00072	TGCAGCTTGGATCTAGCAAT
1110007C09Rik	MGLibA_00073	GGTCACAGAGCCGTACGCGC
1110007C09Rik	MGLibA_00074	CTGTACCAGCCGGTCACAGT
1110007C09Rik	MGLibA_00075	CCCCCAGTTCCGGAACCCCA
1110008F13Rik	MGLibA_00076	TAACTACCTACAAATCGACG
1110008F13Rik	MGLibA_00077	ACAGAACTCCTGCATTGATC
1110008F13Rik	MGLibA_00078	CAAGGTGCTGCGGAGCGACG
1110008J03Rik	MGLibA_00079	CAGAATTGTAACCGATCCAG
1110008J03Rik	MGLibA_00080	AAACAGTGACTCATCGCAGT
1110008J03Rik	MGLibA_00081	ACAGTCGCCCCTGATGTGTT
1110008L16Rik	MGLibA_00082	GAGGTGTCGTCTTCTTATAC
1110008L16Rik	MGLibA_00083	GTATAAGAAGACGACACCTC
1110008L16Rik	MGLibA_00084	CCATCAATAACGATATCAAA
1110008P14Rik	MGLibA_00085	CCCGCAATGTCGGGCCCCAA
1110008P14Rik	MGLibA_00086	GTCGAACCGGCAGACGCGCC
1110008P14Rik	MGLibA_00087	ACCTAGGGGCTGGCATCGCC
1110012L19Rik	MGLibA_00088	TGCCCAGGACTTATTGACAT
1110012L19Rik	MGLibA_00089	ATTTCTGAACGCTGCTCAAC
1110012L19Rik	MGLibA_00090	TCCAGAGACCTTAACTGCTG
1110017D15Rik	MGLibA_00091	GCCGTTTACCGTAGGCGTTG
1110017D15Rik	MGLibA_00092	CGAGTCCTTGCAGCAACTAC
1110017D15Rik	MGLibA_00093	TAAGGTACCTTGGACAGTCG
1110025L11Rik	MGLibA_00094	TGTGGCTATGGATGTGGTTC
1110025L11Rik	MGLibA_00095	AGCACCATGTGTGGCTACTA
1110025L11Rik	MGLibA_00096	CATAGCCACAGCCCAGTCCA
1110032A03Rik	MGLibA_00097	CTCCTATTCGAACCGTACCC
1110032A03Rik	MGLibA_00098	CCATCCGTACTGTAAAAACT
1110032A03Rik	MGLibA_00099	TGCATCATATGTTGTTTCGA
1110032F04Rik	MGLibA_00100	CAGCTCGTGCTCCGAAACGC
1110032F04Rik	MGLibA_00101	GAGTCGTCGTCGTCGTCGGG
1110032F04Rik	MGLibA_00102	GAAACGGACCTGGCCGCCGT
1110034G24Rik	MGLibA_00103	ACACACCGCGGGTAGATCCA
1110034G24Rik	MGLibA_00104	CTGTACCTTGGATCTACCCG
1110034G24Rik	MGLibA_00105	AACTGCGGAGAGCATACCTT
1110037F02Rik	MGLibA_00106	GTGATAATTACCTTCGAGTT
1110037F02Rik	MGLibA_00107	TGAAGTCCGAGTTATACCCC
1110037F02Rik	MGLibA_00108	CATCTTTAGACCAAACTCGA
1110038F14Rik	MGLibA_00109	CCTGCATGCGACTCCGCCGC
1110038F14Rik	MGLibA_00110	GGAGGCCCTACGGGCTCTAA
1110038F14Rik	MGLibA_00111	CCGGCGGCGGAGTCGCATGC
1110051M20Rik	MGLibA_00112	TGGAGATGCTTCCGAACTGT
1110051M20Rik	MGLibA_00113	GAGACATGTCCTCACGTACA
1110051M20Rik	MGLibA_00114	ATTGTGCCCAGACTTCCCGC
1110057K04Rik	MGLibA_00115	TCAGACATTCGTTCGATAGT
1110057K04Rik	MGLibA_00116	GACTCGCTTCATCACGTGAA
1110057K04Rik	MGLibA_00117	CGAATGTCTGAATCGCCCAA
1110058L19Rik	MGLibA_00118	GGCCCGGAGCCTACACGATA
1110058L19Rik	MGLibA_00119	AGTGAGTCAAAACGACCGAG
1110058L19Rik	MGLibA_00120	GACGAAAGTCATCCGTGAAA
1110059E24Rik	MGLibA_00121	TCCGTCCGCAGCGTCTTCTA
1110059E24Rik	MGLibA_00122	TCTGGCCATAGAAGACGCTG
1110059E24Rik	MGLibA_00123	TGATAAGAGTGTTCAGACCA
1110059G10Rik	MGLibA_00124	CACTTGGTTCCGCTTGCTCA
1110059G10Rik	MGLibA_00125	CCAGAACTACCATGAGCAAG
1110059G10Rik	MGLibA_00126	AGATGAACAGCCTCAAGTAG
1110059M19Rik	MGLibA_00127	TACACTAACACCTGCTATTG
1110059M19Rik	MGLibA_00128	CCTCCGATCATCAGTGCCAT
1110059M19Rik	MGLibA_00129	TACATGGCTTGTACTGAAAA
1110065P20Rik	MGLibA_00130	CGCCGGCGCCCAGAACCGGC
1110065P20Rik	MGLibA_00131	CCACCTCTGGCCGATACAGA
1110065P20Rik	MGLibA_00132	TAGAACGGTTCAGCCAAGTC
1190002N15Rik	MGLibA_00133	ACCGAGTTCGCGCGTCTCAA
1190002N15Rik	MGLibA_00134	CCGCCTGGTGCGCCGCTACG
1190002N15Rik	MGLibA_00135	GAACCGGCCATAGCGTTTCT
1190003K10Rik	MGLibA_00136	ACAGACTTGTTACCGAGAAC
1190003K10Rik	MGLibA_00137	AGACTTCCCTGCGCATGTAC
1190003K10Rik	MGLibA_00138	GCCAGAAGCACTCAGTTCTC
1190005I06Rik	MGLibA_00139	TCAGGACGGGGGCCTCGTCG
1190005I06Rik	MGLibA_00140	AGGCGACGCGCTTGCAGCCG
1190005I06Rik	MGLibA_00141	ACGGCTGCAAGCGCGTCGCC
1190007I07Rik	MGLibA_00142	AGAACTCAAAACGGAGCTTT
1190007I07Rik	MGLibA_00143	CATGTGCGCCGGGGCCCAGG
1190007I07Rik	MGLibA_00144	CCCCGGCGCACATGGCCAGG
Sept12	MGLibA_00145	CTGTCAGCCCGGGCGATCAC
Sept12	MGLibA_00146	CAGTCCGGCACAGCCGCCTC
Sept12	MGLibA_00147	GTGTACTTTGTGCCACCCAC
1200014J11Rik	MGLibA_00148	GATTTACTTCTGCTCGAAAG
1200014J11Rik	MGLibA_00149	TGGGATCGATGTCACCTCCA
1200014J11Rik	MGLibA_00150	CTCCGACGACTTGTCTTCAC
1300002K09Rik	MGLibA_00151	GTCTCCGATGCTCTCGTCTT
1300002K09Rik	MGLibA_00152	TTTAGTAACCGATGGTCCTA
1300002K09Rik	MGLibA_00153	GCCTCCGATGAAAAGCACAA
1300017J02Rik	MGLibA_00154	GAACATCTTTCCATCCGCAC
1300017J02Rik	MGLibA_00155	TGACACAACGCACCATCGTA
1300017J02Rik	MGLibA_00156	CACTTACTTTAAGGCTCCCC
Sept14	MGLibA_00157	CACTCGCTTCGTCATCGACC
Sept14	MGLibA_00158	AGAATCGTGATAGTCAGCTA
Sept14	MGLibA_00159	GTCCTCTCATTTCTACTCGA
Sept15	MGLibA_00160	TCGTCCAAAAGCTTTAGTAC
Sept15	MGLibA_00161	TGCAGCTCTTGCGATCTTCT
Sept15	MGLibA_00162	ACAGTTTAATCTGCTCCCAC
1500009L16Rik	MGLibA_00163	TAGAACAGAAGACTCGATAA
1500009L16Rik	MGLibA_00164	GTGTCTTTAACTGCTCCTGT
1500012F01Rik	MGLibA_00165	GGTATCATGTGCACTATTGC
1500012F01Rik	MGLibA_00166	CTACAGGCCCGAGAGAGCCG
1500012F01Rik	MGLibA_00167	CACTCACCAATGCTCGCCTC
1500015O10Rik	MGLibA_00168	CCATGAGCACCTCGTCTGCG
1500015O10Rik	MGLibA_00169	CCGCGCAGACGAGGTGCTCA
1500015O10Rik	MGLibA_00170	CGAAACGGCCATGACTACTA
1600002H07Rik	MGLibA_00171	TGAGCACAGACTACGATCAA
1600002H07Rik	MGLibA_00172	CCGGGGTGGCAGCCGTGTAT
1600002H07Rik	MGLibA_00173	CCTTGGACTCCTGCGCCGAT
1600002K03Rik	MGLibA_00174	CGCTTGTTCTACGTAATCAC
1600002K03Rik	MGLibA_00175	CGCTAACGCACCTAAAAGCC
1600002K03Rik	MGLibA_00176	GACTCAAGAAGTCACAGCGA
1600012H06Rik	MGLibA_00177	CACACTTCCAGCGACCGGTC
1600012H06Rik	MGLibA_00178	GAGTGCTGTCCGACACGTAC
1600012H06Rik	MGLibA_00179	GCGCGCCCTGTTGATGATCC
1600014C10Rik	MGLibA_00180	CGCGCGCACCTTTACCGAGC
1600014C10Rik	MGLibA_00181	GCTAACGACCTATGTCACCA
1600014C10Rik	MGLibA_00182	GAGTCCTCCCGATGACCATG
1600014C23Rik	MGLibA_00183	AGGAACCCTGCCTGCGCCCC
1600014C23Rik	MGLibA_00184	ATTTCCTCCTGAGTATGACC
1600014C23Rik	MGLibA_00185	AGTTCGACCCATCTACAGAG
1600014K23Rik	MGLibA_00186	GGGCAGCGTTAGACTCCGAC
1600014K23Rik	MGLibA_00187	AATTGCCAATCAAGACCGCC
1600014K23Rik	MGLibA_00188	ACGCGCACTCCATCGCCATG
1600015I10Rik	MGLibA_00189	GCTACTCGCCAGTTAGCCGC
1600015I10Rik	MGLibA_00190	CAATGCGGTAATGTACTAGG
1600015I10Rik	MGLibA_00191	CCATCCCGTGGGTCGTATGG
1600016N20Rik	MGLibA_00192	GAACAGCCCACCGAAGTGCC
1600016N20Rik	MGLibA_00193	GCTTCTGGACCTGGTTCCGC
1600016N20Rik	MGLibA_00194	CAAACTCACCTCGACGCTGC
1700001C02Rik	MGLibA_00195	TCATTAGTGTGCCCGCGCTA
1700001C02Rik	MGLibA_00196	AGGCTCTGAACTCGAAGTAA
1700001C02Rik	MGLibA_00197	AAGAGCTATGCGCTCCTCAG
1700001C19Rik	MGLibA_00198	TGCAGGCCGATCTGTCCCCG
1700001C19Rik	MGLibA_00199	AGACGCTGCGGGGTTCAGTC
1700001C19Rik	MGLibA_00200	TTCTGGGACAATGCCGTCAG
1700001F09Rik	MGLibA_00201	GCAGCCTCTTCTTTACTTCC
1700001F09Rik	MGLibA_00202	ACCTACAGGGTCATTTAGGA
1700001F09Rik	MGLibA_00203	GTCATTCAAATCCTTGTACT
1700001J03Rik	MGLibA_00204	TTCCTCAGTGTTTAGCGCGA
1700001J03Rik	MGLibA_00205	GGCCATCGCGCTAAACACTG
1700001J03Rik	MGLibA_00206	ATCATTTGTACCACGTATTC
1700001K19Rik	MGLibA_00207	ACACGCGCGCCATCGCCTTC
1700001K19Rik	MGLibA_00208	CTGCGATAGTTGGAATGACC
1700001K19Rik	MGLibA_00209	TGGGAGCGAGTCTTCCACGC
1700001L19Rik	MGLibA_00210	GCGCAGCTACTTCAGTCGCG
1700001L19Rik	MGLibA_00211	GTCACCTCCGAAACCCTGCG
1700001L19Rik	MGLibA_00212	ACGTGAAGACCGACTTCTAC
1700001O22Rik	MGLibA_00213	TACTGGGAACGCAACCGTGC
1700001O22Rik	MGLibA_00214	TCTCGTCTGCGAATCGTACC
1700001O22Rik	MGLibA_00215	AGAGCCTCACACGCGGGGGC
1700001P01Rik	MGLibA_00216	TCCGGAAGTACCGACGACTG
1700001P01Rik	MGLibA_00217	ACCACAGTCGTCGGTACTTC
1700001P01Rik	MGLibA_00218	GCCATTTAAGCCCGTAGTGA
1700003E16Rik	MGLibA_00219	TATATCGCGGGCGCCCGCGC
1700003E16Rik	MGLibA_00220	CGCCCGCGATATATTTCCAA
1700003E16Rik	MGLibA_00221	TGACCTTATGACTCGAGTTA
1700003F12Rik	MGLibA_00222	GACGGCGTGGACAGGCGCGA
1700003F12Rik	MGLibA_00223	GCGCCTATGCTACGTGGGGC
1700003F12Rik	MGLibA_00224	TGACGGGCTTTGTCCATGTC
1700003M02Rik	MGLibA_00225	GAGCTCACCATGATTGTTAC
1700003M02Rik	MGLibA_00226	GATATGAACTATACAAGTCG
1700003M02Rik	MGLibA_00227	TCTGTTAAATAAGCGAATTC
1700006A11Rik	MGLibA_00228	ATTTGCTAATCCCGAGTTGC
1700006A11Rik	MGLibA_00229	CATAACTCAAGTATTCCACA
1700006A11Rik	MGLibA_00230	CTCTCCATTCTCAACGAAAA
1700006E09Rik	MGLibA_00231	GCAAACCCAACTATGACCGC
1700006E09Rik	MGLibA_00232	AAAATTGCGAATGCCTATCG
1700006E09Rik	MGLibA_00233	AGTCCATCTCCGATGACCTG
1700007B14Rik	MGLibA_00234	TGAATCCGTGAGTAAGCAAA
1700007B14Rik	MGLibA_00235	TCAAAAGCATCAGCTATCCC
1700007B14Rik	MGLibA_00236	GAGCTTGCCTTTGCATAATC
1700007G11Rik	MGLibA_00237	TTGGTGGAGCTAGGCTACCG
1700007G11Rik	MGLibA_00238	GCTCCACCAACTGGCGAGCC
1700007G11Rik	MGLibA_00239	AGGGAAGAGGATAATCGTGC
1700007K09Rik	MGLibA_00240	ACCATTGCTGTTGCGAGTTG
1700007K09Rik	MGLibA_00241	ACCGCAACTCGCAACAGCAA
1700007K09Rik	MGLibA_00242	TGATGATCGTGATTATTGTC
1700007K13Rik	MGLibA_00243	TTAGCGAGAAGCTCCCAGTC
1700007K13Rik	MGLibA_00244	CCGTAGCCATGAAACCACCC
1700007K13Rik	MGLibA_00245	TACTGGCATCTCATGCACCG
1700008A04Rik	MGLibA_00246	ATTCTGGCTCGATGCCCTTC
1700008A04Rik	MGLibA_00247	GAAGTCACCACTGTGATGAC
1700008A04Rik	MGLibA_00248	CTGAAAGTGGTTGCAGTCCT
1700008F21Rik	MGLibA_00249	ACTTGTGTAACATAGCTGTC
1700008F21Rik	MGLibA_00250	TTTCTTAGTTCGCTCTAATT
1700008F21Rik	MGLibA_00251	TTAGAGCGAACTAAGAAACC
1700008I05Rik	MGLibA_00252	TGTACATTGTCTCCACGAAT
1700008I05Rik	MGLibA_00253	TAGTCCAGAAAGCCAATTCG
1700008I05Rik	MGLibA_00254	GAACATTCGACCATATTTAC
1700008O03Rik	MGLibA_00255	CCCCCAGCAGTAAATCGTCG
1700008O03Rik	MGLibA_00256	GTTCACGCGCCCGCTTTCCA
1700008O03Rik	MGLibA_00257	CATCTCGGAATATGAGGCGC
1700008P02Rik	MGLibA_00258	CTGGTGACAAGCCTGAACGT
1700008P02Rik	MGLibA_00259	TTCTCAGCCTGCCTACGTTC
1700008P02Rik	MGLibA_00260	GAAGAAGCCTTACATGCCAA
1700009N14Rik	MGLibA_00261	GGATGTAATAGCCGTCTCGC
1700009N14Rik	MGLibA_00262	CAGTACCACCATCGCCCACG
1700009N14Rik	MGLibA_00263	GCCCATCAAGTTTAACGTCT
1700009P17Rik	MGLibA_00264	GATCTACTCAACGCCTGTAA
1700009P17Rik	MGLibA_00265	TGCGAGCTTTGCGGTTCATC
1700009P17Rik	MGLibA_00266	GTTGTCTCCTTGGATAACCG
1700010B08Rik	MGLibA_00267	CCACAATATAGAAATACCGC
1700010B08Rik	MGLibA_00268	CTGTAAGCCCTGGTTTGATG
1700010B08Rik	MGLibA_00269	AGGACTCACCTGTATGATTC
1700010D01Rik	MGLibA_00270	AGAACAATATAGCACCTAAA
1700010D01Rik	MGLibA_00271	CATGAAGAACAAGAAAACGC
1700010D01Rik	MGLibA_00272	AGGCAAATCTTCACTATCTT
1700010I14Rik	MGLibA_00273	AGGCCTGTACGCGTGGGTTC
1700010I14Rik	MGLibA_00274	TAACGGTACACATCCCTGCC
1700010I14Rik	MGLibA_00275	TATTACCTGATACTGCGCTG
1700011A15Rik	MGLibA_00276	TCGGCAGCTACGTGAGTACC
1700011A15Rik	MGLibA_00277	GCCATGCCGGATGCGGCCTC
1700011A15Rik	MGLibA_00278	GTCTCCAGTGACGTCACCGC
1700011E24Rik	MGLibA_00279	GTACGAGGTACTTCCAGCAC
1700011E24Rik	MGLibA_00280	GGATCGTTTCTCAGCACAAG
1700011E24Rik	MGLibA_00281	ATCTTTGTCAACTAGTGTGC
1700011H14Rik	MGLibA_00282	ATGTCATAGCCGTTGCTCCT
1700011H14Rik	MGLibA_00283	GACTCTTCCTCAACTCCATT
1700011H14Rik	MGLibA_00284	CACAAGCAATTACCTCTGAA
1700011I03Rik	MGLibA_00285	GTGAACCGAAAGAACGTTGG
1700011I03Rik	MGLibA_00286	ACTCTCCACCAACGTTCTTT
1700011I03Rik	MGLibA_00287	ATGCCATCCAGGTCGATGCT
1700011L22Rik	MGLibA_00288	AGTTTCTCACCCGTTTCAGC
1700011L22Rik	MGLibA_00289	GTAACTTACAGGGGGACATA
1700011L22Rik	MGLibA_00290	CTGGAGGGGCTTGCTATATC
1700012A03Rik	MGLibA_00291	GACAAGTGTAGCACCTTATC
1700012A03Rik	MGLibA_00292	TCGTCTCATGTCAGTATCCA
1700012A03Rik	MGLibA_00293	GAGTAGAATGTTCAAGGGTC
1700012B07Rik	MGLibA_00294	AGGGGCTCGCGTCGTATATT
1700012B07Rik	MGLibA_00295	AAGGAACGCCGTAGCCGCTT
1700012B07Rik	MGLibA_00296	GAGCCAGAGCTTGACGTCAC
1700012B09Rik	MGLibA_00297	CCCCGGTGGCATGAGGCGGC
1700012B09Rik	MGLibA_00298	CACAAGCCAAGTACTACTCG
1700012B09Rik	MGLibA_00299	CCCTTCGCGGCCCGCCTCTG
1700012L04Rik	MGLibA_00300	CAGGAAGCGCGTAACTCCAG
1700012L04Rik	MGLibA_00301	AGTTACGCGCTTCCTGCCAG
1700012L04Rik	MGLibA_00302	TCATTCACTGATGTGCCACC
1700012P22Rik	MGLibA_00303	CTGATCAGATAGCGATGCGA
1700012P22Rik	MGLibA_00304	TATTCAACGAAAGTGCTCCT
1700012P22Rik	MGLibA_00305	CATAGCGCACACCGGCAGCC
1700013D24Rik	MGLibA_00306	TCTGCGCAATGTTTCCTATA
1700013D24Rik	MGLibA_00307	TGTTCCCAAGTGGCATACCT
1700013D24Rik	MGLibA_00308	CTTGGGAACAGACTGACCCC
1700013F07Rik	MGLibA_00309	TGCTGTTGCGCAAGGTGAGC
1700013F07Rik	MGLibA_00310	TCGACTTCTGGACGTGGCTG
1700013F07Rik	MGLibA_00311	AACTGAGATATTGTTACACC
1700013G24Rik	MGLibA_00312	AGAAGAACCCGTTGCCGAAC
1700013G24Rik	MGLibA_00313	ACCCTTGCCGTTGTTCATAT
1700013G24Rik	MGLibA_00314	GTGACTCGTCTCTACACACT
1700013H16Rik	MGLibA_00315	GTAGAACTGTTTACAGATCC
1700013H16Rik	MGLibA_00316	GCTTAATGAAGAGTCTGCTC
1700013H16Rik	MGLibA_00317	AACTCCCTCAAAAGACTGTC
1700015E13Rik	MGLibA_00318	GACGGAACTGCACCATCTAC
1700015E13Rik	MGLibA_00319	GTGCATACGAAGTAGCTGTA
1700015E13Rik	MGLibA_00320	TGAGCGTTTACCTGGCAAGC
1700015F17Rik	MGLibA_00321	ACAAGTTCCCGTCTACAACT
1700015F17Rik	MGLibA_00322	CTCTTATCTCGAGTACACAC
1700015F17Rik	MGLibA_00323	ATGGCCCTTTATGCAAGACA
1700015G11Rik	MGLibA_00324	CCTAACCCGATTCCGGATAC
1700015G11Rik	MGLibA_00325	CTATGTAGGAAGGACCACGA
1700015G11Rik	MGLibA_00326	CAGCATGTGCCTTCGAGTTA
1700016C15Rik	MGLibA_00327	TGCTTCGAATGAGCGTTTGC
1700016C15Rik	MGLibA_00328	CCAGGTTGGGATCGGAAATT
1700016C15Rik	MGLibA_00329	GTCGCCCATCGATTCCACCT
1700016D06Rik	MGLibA_00330	TTATATTTACCGTCAAAGGA
1700016D06Rik	MGLibA_00331	GACAAGATTCGAAGAGCTAT
1700016D06Rik	MGLibA_00332	TTCACAACAAAAAACAACGA
1700016H13Rik	MGLibA_00333	ACACAAACTTGACGAACATC
1700016H13Rik	MGLibA_00334	TGGCGTATGGCTTGCCAAGA
1700016H13Rik	MGLibA_00335	AATACGATTTCTCCCAAGAA
1700016K19Rik	MGLibA_00336	CCTCAAAGTAGCTATGCGCG
1700016K19Rik	MGLibA_00337	CTCACCATACTCCGCCGCAC
1700016K19Rik	MGLibA_00338	TGAGGCGGTACCGCTTCCTT
1700017B05Rik	MGLibA_00339	GGCACTCCAGGACGCTCGTT
1700017B05Rik	MGLibA_00340	CTGGATGGGACGTTCTTGCG
1700017B05Rik	MGLibA_00341	AGGCGAAGATCGATCTGCTC
1700017D01Rik	MGLibA_00342	AAACATCATAAGTATCTTCG
1700017D01Rik	MGLibA_00343	CAGGGTGCACAAATAATGCT
1700017D01Rik	MGLibA_00344	TTATGAACCAGTGCAGCACT
1700017N19Rik	MGLibA_00345	AAAAAGCGTAGCTCCGACAG
1700017N19Rik	MGLibA_00346	GGGTCTTGATACGTTCTCCA
1700017N19Rik	MGLibA_00347	ATATACTCACTGCTACTTGG
1700018B08Rik	MGLibA_00348	GGAGCACCGGCAGGACTTCA
1700018B08Rik	MGLibA_00349	GGTAGGTCTCGAAGATGATG
1700018B08Rik	MGLibA_00350	CCCCAAACTTGGTGTAGCAT
1700018C11Rik	MGLibA_00351	GCCCTCCGACCGTGTCTCAT
1700018C11Rik	MGLibA_00352	GCTACCGCACAGTCCGTCGT
1700018C11Rik	MGLibA_00353	ACCTGTTATTGAGAGCGCCA
1700018F24Rik	MGLibA_00354	CAGTGCCATATTCAGCTTTC
1700018F24Rik	MGLibA_00355	CTATCTTACACAGTGCAGTT
1700018F24Rik	MGLibA_00356	GTAAGATAGAAATAACTGCC
1700019A02Rik	MGLibA_00357	AGAAGAATCCGACATGTTTG
1700019A02Rik	MGLibA_00358	TCATTGATGCAATACTCCTG
1700019A02Rik	MGLibA_00359	CATCTCATAAAGTATCCCTC
1700019B03Rik	MGLibA_00360	CACATCCACCAGGTGAACGT
1700019B03Rik	MGLibA_00361	CTCCAGGACCAACGTTCACC
1700019B03Rik	MGLibA_00362	TGTGTAGGTCTGCTTCACGA
1700019D03Rik	MGLibA_00363	GAGCCCTCACTCTCGATGTA
1700019D03Rik	MGLibA_00364	CCTTGAATTCGCAGACCGTC
1700019D03Rik	MGLibA_00365	CATCCCATACATCGAGAGTG
1700019G17Rik	MGLibA_00366	TCGGATGTGATAAAAAGCCA
1700019G17Rik	MGLibA_00367	GCTTTCTTGGAGAAATTACG
1700019G17Rik	MGLibA_00368	CTGATAAATGTTTACTGCCT
1700019L03Rik	MGLibA_00369	ACCCCAGGTATCAGCGGAAA
1700019L03Rik	MGLibA_00370	CAAGGAATACGTGTACAACC
1700019L03Rik	MGLibA_00371	GTTCGAGGCCCAACTGGCCC
1700019N19Rik	MGLibA_00372	TGCTACTTACCGCAGTATCC
1700019N19Rik	MGLibA_00373	TCCCTGTGTGAAAGCGTTCC
1700019N19Rik	MGLibA_00374	TTGCCAGGAAAGCTCCAGCG
1700019O17Rik	MGLibA_00375	TCGCGACCACTGGTATCGGA
1700019O17Rik	MGLibA_00376	CTGCCCGATGACGTCCCACC
1700019O17Rik	MGLibA_00377	CCGTTCAGCTATGCGCTACC
1700020A23Rik	MGLibA_00378	AGCGAGTCATGTGCCCCCCC
1700020A23Rik	MGLibA_00379	GTGGCACTTACCCATAGAGC
1700020A23Rik	MGLibA_00380	AAGTCTGTGTCGTGGCAGGT
1700020D05Rik	MGLibA_00381	CCCGTCGCCAAGCTTTCGTC
1700020D05Rik	MGLibA_00382	ACCTGACGAAAGCTTGGCGA
1700020D05Rik	MGLibA_00383	GCTTGTACCCGAACACGTAG
1700020L24Rik	MGLibA_00384	TTCCACCGACGACGAAGACG
1700020L24Rik	MGLibA_00385	GCCTGGCGGCCCCGGCAGAC
1700020L24Rik	MGLibA_00386	CGCCGCGTCTCCAACACGCA
1700020N15Rik	MGLibA_00387	GAAATTCAAATATAAAGTCA
1700020N15Rik	MGLibA_00388	TCTCATTCTTCTTCACAGCT
1700020N15Rik	MGLibA_00389	GCTGTCCAGCTCATAGCTTG
1700021F05Rik	MGLibA_00390	TCCATCGGCGCAACACCACC
1700021F05Rik	MGLibA_00391	TCTTCAGGATGACGTCGTAC
1700021F05Rik	MGLibA_00392	AGACGAAGAGGACTCCGACG
1700021F07Rik	MGLibA_00393	GCTTCATCGGATGGCGATCC
1700021F07Rik	MGLibA_00394	ATCGCCATCCGATGAAGCCC
1700021F07Rik	MGLibA_00395	GCTGAGCGGTTTCTGCGCCA
1700021K19Rik	MGLibA_00396	TATAGTCCGGATGCGTCCGG
1700021K19Rik	MGLibA_00397	GGGTAATTTGAAGACGACTG
1700021K19Rik	MGLibA_00398	TTGGCAGGTGTGTTGCCGCC
1700022I11Rik	MGLibA_00399	CCAGTGCAACTGTACGCCTA
1700022I11Rik	MGLibA_00400	TTATCTGACGTTGAGCCTGC
1700022I11Rik	MGLibA_00401	GGCCATACTAGTCTTGTTCA
1700022P22Rik	MGLibA_00402	GAAGCGCGAGTCCTACTGCC
1700022P22Rik	MGLibA_00403	AATCTGTTCCCGAAAGTACC
1700022P22Rik	MGLibA_00404	AGATATACTTCATCCAAATA
1700023E05Rik	MGLibA_00405	TCGTTAACAGGAGGCTGTTT
1700023E05Rik	MGLibA_00406	CCCGACATTATGTCCCTAAC
1700023E05Rik	MGLibA_00407	GGCCAGCTTCTGGATCCGTT
1700023F06Rik	MGLibA_00408	GAAAATTGCCCTGCGCAACG
1700023F06Rik	MGLibA_00409	CCTTGAATGCATCTCGTGTG
1700023F06Rik	MGLibA_00410	GGCCGGATGACAGGTCTCAA
1700024G13Rik	MGLibA_00411	GCACCGCACCTACCGACTGC
1700024G13Rik	MGLibA_00412	GCTGTAGGGCCCATAGCGCA
1700024G13Rik	MGLibA_00413	GGCATTTAGCACAGCGATCC
1700024P04Rik	MGLibA_00414	ACGTTGCTCTAGCATCAATT
1700024P04Rik	MGLibA_00415	CATCTTCGAACGCATTGCTA
1700024P04Rik	MGLibA_00416	GCAAGCGTAGCCAGCTTCTT
1700024P16Rik	MGLibA_00417	TGCTTTCGAGACACGCCAGC
1700024P16Rik	MGLibA_00418	ATTTCGTATCTGAGACACTC
1700024P16Rik	MGLibA_00419	TCTTAATCCCGCCATTGGTA
1700025F22Rik	MGLibA_00420	AGCATCTTCGCAACACTAGT
1700025F22Rik	MGLibA_00421	TGCTTCCAGTTTAGCCTATC
1700025F22Rik	MGLibA_00422	CTAGTGTTGCGAAGATGCTT
1700025G04Rik	MGLibA_00423	AAAGTGCCAGCTCGAACACA
1700025G04Rik	MGLibA_00424	TTTAAGCCTTGTGTTCGAGC
1700025G04Rik	MGLibA_00425	TGAGTATAGGATCAAACCCG
1700026D08Rik	MGLibA_00426	CGGCGCAAACAGCTGCGAAA
1700026D08Rik	MGLibA_00427	TGATCACTTTATCGCCATAG
1700026D08Rik	MGLibA_00428	TGTGCAGACCATCGCCCCGA
1700026L06Rik	MGLibA_00429	AGGCATCACCTGCTCGATAC
1700026L06Rik	MGLibA_00430	CTGCAGGTATCCGCACGAAG
1700026L06Rik	MGLibA_00431	GGCTGACCACGCCTCCATAG
1700028K03Rik	MGLibA_00432	ATGGCAATGGATGAGCGTAG
1700028K03Rik	MGLibA_00433	CCTTATGTGCACTATAGCCA
1700028K03Rik	MGLibA_00434	TATCAGAATACCGAACCTTG
1700028P14Rik	MGLibA_00435	ATGTCAACATACAAGCGATT
1700028P14Rik	MGLibA_00436	GGTGGTGGATATTCATACTG
1700028P14Rik	MGLibA_00437	AGATTATGATATAGAGAGTC
1700029F12Rik	MGLibA_00438	GTTGGCCGTCCATGTGACAT
1700029F12Rik	MGLibA_00439	GTAGCCACTGCTATACTGCG
1700029F12Rik	MGLibA_00440	ACTTGGTAAACATTAGCATC
1700029H14Rik	MGLibA_00441	AGAAGGACCCCGCCGCGCAC
1700029H14Rik	MGLibA_00442	CTCCAGTCGGGTGAGCCTAG
1700029H14Rik	MGLibA_00443	ACGATGTATCTCTGCGGCTG
1700029I15Rik	MGLibA_00444	CCCAGCAGCGCAAGCGGGAC
1700029I15Rik	MGLibA_00445	ACAATGGTTCTCGCCATGCT
1700029I15Rik	MGLibA_00446	GGAGTGCGCCTGCCAAGATG
1700029J07Rik	MGLibA_00447	GTGACCCTTTGATTAGTCGA
1700029J07Rik	MGLibA_00448	CGCAGCGAGACAGAGTTATA
1700029J07Rik	MGLibA_00449	TTTCTTTGGTTCCCCCCGGT
1700029P11Rik	MGLibA_00450	TCGTCGTAACCATGGAAGTG
1700029P11Rik	MGLibA_00451	CCGGTCCGCTGCGGCCCGAA
1700029P11Rik	MGLibA_00452	TTACGACGACGACCCGAAGG
1700030F18Rik	MGLibA_00453	CCGCTGAAGTTTGGTAAATC
1700030F18Rik	MGLibA_00454	ATTTACCAAACTTCAGCGGC
1700030F18Rik	MGLibA_00455	AGACAGGTCAGCGTTCCACA
1700030J22Rik	MGLibA_00456	TGCATTCCCACCGACGTGCA
1700030J22Rik	MGLibA_00457	GGCAAGGTAGTGGATGTCGC
1700030J22Rik	MGLibA_00458	GGCACCAACTTTACATTGTC
1700030K09Rik	MGLibA_00459	CCCATACAGTCGACTCGCGT
1700030K09Rik	MGLibA_00460	AACGATATCTGTCTGACCAC
1700030K09Rik	MGLibA_00461	GCCAACGCGAGTCGACTGTA
1700031F05Rik	MGLibA_00462	GGGCCCAGTCGTCTCCACCC
1700031F05Rik	MGLibA_00463	CACTGCCGCCCCTGTCAAGC
1700031F05Rik	MGLibA_00464	CCTGGTTGAACGTGTTATTC
1700034E13Rik	MGLibA_00465	GGTCCGCCCACAAACGTTAC
1700034E13Rik	MGLibA_00466	ACGCCTTAAACGAAGCTGCT
1700034E13Rik	MGLibA_00467	CTCATGAATGCTAATAGATT
1700034F02Rik	MGLibA_00468	ACACTCACTTTGCTTCGAGT
1700034F02Rik	MGLibA_00469	AACATTCATACCGAAACTGC
1700034F02Rik	MGLibA_00470	TAAACTACCGTAGATAGCTT
1700034J05Rik	MGLibA_00471	GGACACAAATCTTCTCCCGA
1700034J05Rik	MGLibA_00472	GTTACTGAAAGACGAAGTTG
1700034J05Rik	MGLibA_00473	AGAGTCCACATCGATATCCC
1700034O15Rik	MGLibA_00474	GGTCCTGGAGAGTTATTGCC
1700034O15Rik	MGLibA_00475	GCAAGAAGACACGATCTCCC
1700034O15Rik	MGLibA_00476	GAGGAGACCCATGACTTCTC
1700037C18Rik	MGLibA_00477	ACTTCCGACTGCGACACCTC
1700037C18Rik	MGLibA_00478	TTGTGCAAGAGAACCCGCTC
1700037C18Rik	MGLibA_00479	GTGTCGCAGTCGGAAGTTCT
1700037H04Rik	MGLibA_00480	GATTGGCTCGGCTTCGACTG
1700037H04Rik	MGLibA_00481	CTGCTGCAAAGCGGATACTT
1700037H04Rik	MGLibA_00482	CGAAGTATCCGCTTTGCAGC
1700039E15Rik	MGLibA_00483	GCAACGTCACGTAGCTCCAC
1700039E15Rik	MGLibA_00484	GGACCAGGAGGTCATCGAAC
1700039E15Rik	MGLibA_00485	ATACCACGTAGCTGCCAGGG
1700040L02Rik	MGLibA_00486	ACTCGTAGAGCCTGTAGTGC
1700040L02Rik	MGLibA_00487	CCTGCGTGACGCCATCCTCT
1700040L02Rik	MGLibA_00488	TGGCGTCACGCAGGCAAGTC
1700042B14Rik	MGLibA_00489	TCCTCGAATATACAAAGGAA
1700042B14Rik	MGLibA_00490	CTATGTTTAAATTTGAAGAA
1700042B14Rik	MGLibA_00491	ATGCCGTTGAAAAAGTGCCA
1700042G07Rik	MGLibA_00492	GTATGTTCAAGTGTAGCCGC
1700042G07Rik	MGLibA_00493	ACATACCGGCAGAAACCCCG
1700042G07Rik	MGLibA_00494	CTCAGATTTCTCTGTCAACC
1700047I17Rik2	MGLibA_00495	CAAGCATACCGGGTCGACAG
1700047I17Rik2	MGLibA_00496	CTATAGATAAGTAATGAAAG
1700047I17Rik2	MGLibA_00497	AGTACCTGAGAGGGTTGATG
1700049G17Rik	MGLibA_00498	AAGTAGAATTCTTGATCTCG
1700049G17Rik	MGLibA_00499	GCTCAAGCCTATTGCACCAT
1700049G17Rik	MGLibA_00500	AGAGCCCTGGATGGCTGTGA
1700052N19Rik	MGLibA_00501	GGAGAACTTCTTCGAGTCGC
1700052N19Rik	MGLibA_00502	TGCAGTTCAGCGTATAAGTC
1700052N19Rik	MGLibA_00503	CTTTGCATATCTTACGATTA
1700054O13Rik	MGLibA_00504	AACGACCGCGAACCCTCTCG
1700054O13Rik	MGLibA_00505	CGCATTCTTGAAGCCTCGAG
1700054O13Rik	MGLibA_00506	TTACCTCACCGACTACATCC
1700055N04Rik	MGLibA_00507	CAAACAGCTTCATGACGCCC
1700055N04Rik	MGLibA_00508	AGACAAAGACGGCTAAGTTC
1700055N04Rik	MGLibA_00509	AGCTGAGCACAGCTTTCATC
1700056E22Rik	MGLibA_00510	CCCGACTCCGATCCCGAAGG
1700056E22Rik	MGLibA_00511	GCCGCCTTCGGGATCGGAGT
1700056E22Rik	MGLibA_00512	TGCCCTACTGCTCTCCCGCG
1700057G04Rik	MGLibA_00513	CCAATCTGCGTGTGCAACAT
1700057G04Rik	MGLibA_00514	CCGCCTTCATCTTTACATCG
1700057G04Rik	MGLibA_00515	CAACAACAATCACATCGTAG
1700061G19Rik	MGLibA_00516	GGCCTCGTAGTACTCGATGT
1700061G19Rik	MGLibA_00517	TCCCGACTTGATCATGAGCG
1700061G19Rik	MGLibA_00518	GTGGGTCTGGAACGCTTTCA
1700065D16Rik	MGLibA_00519	CGTCGCCAGCTTCGAGTCGC
1700065D16Rik	MGLibA_00520	AAGCCGCTCTCGGTTGCGGT
1700065D16Rik	MGLibA_00521	CAGAGACCAAAGCGACAGGC
1700065I17Rik	MGLibA_00522	GGGACGATATTCACTTGCCC
1700065I17Rik	MGLibA_00523	CGACCCGTTACGTCATGCCT
1700065I17Rik	MGLibA_00524	GTCGTCGTCGAGTTTGGGTA
1700066B19Rik	MGLibA_00525	CAGCCCGTCGCCACCTCGAG
1700066B19Rik	MGLibA_00526	GTAGACTCAGTAGCCGCCAG
1700066B19Rik	MGLibA_00527	CTCCCAGATATGCCCCCTCG
1700066M21Rik	MGLibA_00528	CGCGTTACCTGCACGTCCCC
1700066M21Rik	MGLibA_00529	CAGACGCCGCGACCCCAGCA
1700066M21Rik	MGLibA_00530	TCTAATCCTTCTACTAGTAA
1700067K01Rik	MGLibA_00531	CCTGCAGGAGTTGGTCCGGA
1700067K01Rik	MGLibA_00532	TAGGGGCATCCATCGGCCAA
1700067K01Rik	MGLibA_00533	CAGAGGATGATCTTGACTCG
1700067P10Rik	MGLibA_00534	ACACGCTCATAGGCACCAGC
1700067P10Rik	MGLibA_00535	GATCCCGCCAAGATAACAGC
1700067P10Rik	MGLibA_00536	GATCATGTCCTTGGGAAAGA
1700071K01Rik	MGLibA_00537	TCTTCACATGAATTCCCCTA
1700071K01Rik	MGLibA_00538	GAGCTCTGCTTTATATAACG
1700071K01Rik	MGLibA_00539	ATGGGCTGATTGGCCGGAGA
1700074P13Rik	MGLibA_00540	GGGTGCATGGAATATTGTCC
1700074P13Rik	MGLibA_00541	CCCAAGAACTAAAATCCGAC
1700074P13Rik	MGLibA_00542	GACTCTCATTGACCCTCAGT
1700080E11Rik	MGLibA_00543	ATGCTGTATGCGCCCGATCC
1700080E11Rik	MGLibA_00544	CAGTCGCCCATCAAAGCGCA
1700080E11Rik	MGLibA_00545	CGATCGTCCACAAAACCACC
1700080O16Rik	MGLibA_00546	TTTCGAGGCGTACCAAAGAT
1700080O16Rik	MGLibA_00547	GGGATCCTGTTTAACGATGC
1700080O16Rik	MGLibA_00548	ACGCCACAACTCCTGCTCGC
1700084C01Rik	MGLibA_00549	ATCACGTGAAATCGCTAGCC
1700084C01Rik	MGLibA_00550	CTAGCGATTTCACGTGATAG
1700084C01Rik	MGLibA_00551	CAGTCCCGGAGCCTAAAATT
1700088E04Rik	MGLibA_00552	TTCACGACTGTACGCCCCAT
1700088E04Rik	MGLibA_00553	CTGGGTCTTCTTGCCGCACG
1700088E04Rik	MGLibA_00554	GCAGTACCGCAGCATCATCC
1700092M07Rik	MGLibA_00555	GGCTATCCATGTTCAGCCGT
1700092M07Rik	MGLibA_00556	GTCCTGCTTGCCTGACCGCG
1700092M07Rik	MGLibA_00557	CGGGGCCATGGGCTGCTGTC
1700093K21Rik	MGLibA_00558	TGTTCTCGAGCATAGCTTCG
1700093K21Rik	MGLibA_00559	CGCAGCCTTCGCCTGTACAG
1700093K21Rik	MGLibA_00560	AAGCTATGCTCGAGAACATA
1700094D03Rik	MGLibA_00561	CACTTAAGAAGACTGTCGAC
1700094D03Rik	MGLibA_00562	CAGCAAATAGGTTTCTCCGT
1700094D03Rik	MGLibA_00563	GTCTAACAAACAGCTACTAG
1700101E01Rik	MGLibA_00564	AACTATATTGCCATGAACCG
1700101E01Rik	MGLibA_00565	TATAGTTCCGGGTCAGCTCG
1700101E01Rik	MGLibA_00566	GTACAAGCCTCCGGTGAAGC
1700102P08Rik	MGLibA_00567	ATATGGTGTGTCCCGAAGGC
1700102P08Rik	MGLibA_00568	TATCCGAACTATTGAAGAAT
1700102P08Rik	MGLibA_00569	CTTCGGGACACACCATATTC
1700106J16Rik	MGLibA_00570	CCGAGGCATCGTCCGCAACA
1700106J16Rik	MGLibA_00571	ACTGAAGGCCATCCGTTACT
1700106J16Rik	MGLibA_00572	CCAACATGTTCTCCAACCGC
1700109H08Rik	MGLibA_00573	CTGGACTGCAACACATTTCG
1700109H08Rik	MGLibA_00574	TGTAAGTCCACCTTTGCATC
1700109H08Rik	MGLibA_00575	TCATTCCGAATATGTTCTGC
1700110M21Rik	MGLibA_00576	ACCCGGCCATGCCCCAGTCG
1700110M21Rik	MGLibA_00577	TCAGTCCCCTTCCCGCCTTC
1700110M21Rik	MGLibA_00578	TTTGAGTCCGAAGAGAAGTG
1700112E06Rik	MGLibA_00579	AATTTGCAGGTGTCCTACGT
1700112E06Rik	MGLibA_00580	GCTGCCCAAGTTGAAGTTTC
1700112E06Rik	MGLibA_00581	CGTGGCATGTCCCAATGAGC
1700113H08Rik	MGLibA_00582	GCGGTAAAAGGTCTCAGCGC
1700113H08Rik	MGLibA_00583	TATCTCTTTCCCCGCCCGTG
1700113H08Rik	MGLibA_00584	GTCTGATTGGGTAGTCGTCT
1700122O11Rik	MGLibA_00585	GGAGGGTTGATAATAACCGG
1700122O11Rik	MGLibA_00586	TTCAATCTGGACGCTGATAG
1700122O11Rik	MGLibA_00587	ATCTTCCAATGATGAGATCT
1700123I01Rik	MGLibA_00588	GGAAGTCATCGTCCAGGAGC
1700123I01Rik	MGLibA_00589	TCCCACCTGAAGTTTAAACA
1700123I01Rik	MGLibA_00590	TTTCCCCATGTTTAAACTTC
1700123K08Rik	MGLibA_00591	CTCGACTCTTGTAGTTGAAC
1700123K08Rik	MGLibA_00592	TTCCTCAAGTTTAAGTGCGA
1700123K08Rik	MGLibA_00593	GTCAGTTCACGGAGTACGTG
1700123O20Rik	MGLibA_00594	CCGGCACTGCCTTAGCGACC
1700123O20Rik	MGLibA_00595	CCTGTAGAAAACGTTCCCGC
1700123O20Rik	MGLibA_00596	TAAAACTTCGCCACGAAATC
1700125H20Rik	MGLibA_00597	TGCAGCATTATTGCCGAGCC
1700125H20Rik	MGLibA_00598	ACGGACCAGAGCATCTCCCG
1700125H20Rik	MGLibA_00599	TGGGCAGGTTCAACTTTCGA
1700129C05Rik	MGLibA_00600	CTCCATCCCGAAATGTTATT
1700129C05Rik	MGLibA_00601	CCCCACTTACCAAGGATGTG
1700129C05Rik	MGLibA_00602	CTAGACCCAGAGCTTAAAAT
1810009A15Rik	MGLibA_00603	GTACGTACGCCCGCTTCTTG
1810009A15Rik	MGLibA_00604	TATTAAGCAGGGATCGGCGA
1810009A15Rik	MGLibA_00605	GAGTGTAGCCATGGCACCTC
1810009J06Rik	MGLibA_00606	GTACCCACTGATCACTGATA
1810009J06Rik	MGLibA_00607	ATCTCTCCATTGCAGACGAC
1810009J06Rik	MGLibA_00608	GCTCCCTTATCAGTGATCAG
1810010H24Rik	MGLibA_00609	GCCTATTGCGCCAGCGAATT
1810010H24Rik	MGLibA_00610	AGCGCGCTCACCGAATTCGC
1810010H24Rik	MGLibA_00611	CACTGTGCGAAAGTCCCTCG
1810011H11Rik	MGLibA_00612	CATTATCAGACAAGTGTCTC
1810011H11Rik	MGLibA_00613	CCTTGAAGATCTGCATGATC
1810011H11Rik	MGLibA_00614	CTACCTATCTCAGTCTCAGC
1810011O10Rik	MGLibA_00615	CGGGCTTACTCGAAGAGACG
1810011O10Rik	MGLibA_00616	CGAGTAAGCCCGTCCATCCA
1810011O10Rik	MGLibA_00617	AGCCGCTCGCAAGAAAGCTG
1810013L24Rik	MGLibA_00618	AGCGTGCGTTCGAGTACCCC
1810013L24Rik	MGLibA_00619	TGGCTATCAGCGACGCAATA
1810013L24Rik	MGLibA_00620	GGAGCTCTAGAGTTTCGTGG
1810019J16Rik	MGLibA_00621	AGCGCTCATCGTTCGTTTCC
1810019J16Rik	MGLibA_00622	CGTGCACCAGATTGACGAGC
1810019J16Rik	MGLibA_00623	CAACCGCAGATGCCATCGCC
1810022K09Rik	MGLibA_00624	CTGAGCAGCCGCGTGAACTT
1810022K09Rik	MGLibA_00625	AGTTACTACTAATCTTAAGA
1810022K09Rik	MGLibA_00626	GCTTCTCACCAAAGTTCACG
1810024B03Rik	MGLibA_00627	CCAAGCGACATATGGAGTCT
1810024B03Rik	MGLibA_00628	TGTCATTCACGGCGCAGCCA
1810024B03Rik	MGLibA_00629	AAGAAGTATTGGCATACCCG
1810026J23Rik	MGLibA_00630	CCCCGGCCGGATCCTCGACG
1810026J23Rik	MGLibA_00631	AGGCCTTGCTGGACGCATCG
1810026J23Rik	MGLibA_00632	CTTAAGAGATTCTGGTCCGG
1810030O07Rik	MGLibA_00633	CTATAGGCCTTCATGCCCCG
1810030O07Rik	MGLibA_00634	GCAATTCTATTTCAATTTCG
1810030O07Rik	MGLibA_00635	TCTGCGCATACCTGACACTG
1810033B17Rik	MGLibA_00636	TGACTACGAGAATATAACCT
1810033B17Rik	MGLibA_00637	AAGGTTATATTCTCGTAGTC
1810033B17Rik	MGLibA_00638	CGACCGGCTGAAGACTGTGC
1810037I17Rik	MGLibA_00639	AGGATACTCACCAGGGCAAG
1810037I17Rik	MGLibA_00640	CGTCGGTACCAGACGCCGCC
1810037I17Rik	MGLibA_00641	TCTTCGTGTACCTCTTGCCC
1810041L15Rik	MGLibA_00642	AGAATACTGCGAGCACGTTC
1810041L15Rik	MGLibA_00643	CTTACCAGGCGGATGAGCTC
1810041L15Rik	MGLibA_00644	CAGCAACTACACGGCGCTTC
1810043G02Rik	MGLibA_00645	AGAGCTGACCCGCGCGCTGA
1810043G02Rik	MGLibA_00646	GCCTAGAGGTAATCACACTC
1810043G02Rik	MGLibA_00647	CATCTCCCTCCATCAGCGCG
1810043H04Rik	MGLibA_00648	CGGCGGCGAAGCAGCTCCGC
1810043H04Rik	MGLibA_00649	CCTCGAACTCGCGAACGCAG
1810043H04Rik	MGLibA_00650	CCGAGCCTTCCCCGAGCATC
1810046K07Rik	MGLibA_00651	TTCCAGTGCATGCAGCGAGT
1810046K07Rik	MGLibA_00652	ACAGGATCGCCAGTGATGTC
1810046K07Rik	MGLibA_00653	TCGAATGACCTCTACACCTC
1810055G02Rik	MGLibA_00654	CTCAGGCTGGTAGCACGCGC
1810055G02Rik	MGLibA_00655	TAGTCCCTCAAACGCCACCC
1810055G02Rik	MGLibA_00656	GTGGCTCTGCAGACATCATA
1810062G17Rik	MGLibA_00657	CCCGACCTCCTGCATACGCA
1810062G17Rik	MGLibA_00658	CCACAAATGACTCATCGTCC
1810062G17Rik	MGLibA_00659	CCTGGACGATGAGTCATTTG
1810065E05Rik	MGLibA_00660	ACTGGCATTCTCGGCGACAC
1810065E05Rik	MGLibA_00661	TATCAGTAGTACAGCATCGC
1810065E05Rik	MGLibA_00662	AGTCCAAAACGGTCATATTC
Marc2	MGLibA_00663	TCCGCGACAGGTAGCCTACC
Marc2	MGLibA_00664	CCTTAGTCGATCTCAACACC
Marc2	MGLibA_00665	ACCTGAAGACGCAAGCCTAC
Sept2	MGLibA_00666	CGACTGTTGAGATTGAAGAG
Sept2	MGLibA_00667	GGCGTCACATCATTGATAAC
Sept2	MGLibA_00668	CGCTACCTACATGATGAGAG
2010001E11Rik	MGLibA_00669	CAATCCTCCAACGCCACCAC
2010001E11Rik	MGLibA_00670	TACCGCGAACACGGAGCCTG
2010001E11Rik	MGLibA_00671	TGGTGCTTCAATTGGTGTTG
2010002M12Rik	MGLibA_00672	CGTGATCCCATCTACAGCAT
2010002M12Rik	MGLibA_00673	ACTGGCTGAAGGACGCAAGG
2010002M12Rik	MGLibA_00674	TTCTGAGTCCCAGCAACATG
2010003K11Rik	MGLibA_00675	CTCCAGCCCTTCCGTGCCAT
2010003K11Rik	MGLibA_00676	CCGTGAGAAGTCCAGGTCGC
2010003K11Rik	MGLibA_00677	TTAGTTGTTGGTGTCCAACA
2010005H15Rik	MGLibA_00678	GTAGGACAGCTCATCTTTCC
2010005H15Rik	MGLibA_00679	CTCCACATAAAAGTCTTCAC
2010005H15Rik	MGLibA_00680	TCACCTTATTAGCAATCTCC
2010012O05Rik	MGLibA_00681	AGCTCGAAACATGGTACTAC
2010012O05Rik	MGLibA_00682	GGCATACTCACTGGTACTGA
2010012O05Rik	MGLibA_00683	TACATCTTCCGAGTGTAAGA
2010015L04Rik	MGLibA_00684	TCTTCCGAAGATGAAACGCC
2010015L04Rik	MGLibA_00685	AGCTGCATATCTGTCGTCAG
2010015L04Rik	MGLibA_00686	TATGTCAAGTTCAGCGAAAA
2010106E10Rik	MGLibA_00687	ATAGCACTGGCCATAATCGT
2010106E10Rik	MGLibA_00688	GATTGCCACACCAACGATTA
2010106E10Rik	MGLibA_00689	CATGCACAAACAATAGACTC
2010107E04Rik	MGLibA_00690	GCCTCATCGTATATAAAATC
2010107E04Rik	MGLibA_00691	GGAGCAGTTAGTGATGGCCA
2010107E04Rik	MGLibA_00692	AAAGGTCCTGCACCTGCCCA
2010107G12Rik	MGLibA_00693	CGCGCCGACCATTTCCCTCG
2010107G12Rik	MGLibA_00694	GGCCATGTATCCATATGCCG
2010107G12Rik	MGLibA_00695	ATGGCCCGTACAGACACCAA
2010107G23Rik	MGLibA_00696	GGTAGACCAGGCCCACAAGC
2010107G23Rik	MGLibA_00697	AGGATGATGACCCACGAGTG
2010107G23Rik	MGLibA_00698	GAACCCCGAGCATCATAAGC
2010109A12Rik	MGLibA_00699	CCACGATAAGTTATGCAGAA
2010109A12Rik	MGLibA_00700	CCTTTCTGCATAACTTATCG
2010109A12Rik	MGLibA_00701	GGGGCCATCTCCAAGAGACG
2010109I03Rik	MGLibA_00702	ATTCATGACACTTCAACGCC
2010109I03Rik	MGLibA_00703	GCCTCTACTGCTTGACCAAC
2010109I03Rik	MGLibA_00704	CCAGCAATCCCCAACTGACG
2010111I01Rik	MGLibA_00705	AACCTCAAGTCCGCTTCCGA
2010111I01Rik	MGLibA_00706	TAGCCATTGGGGCCCGAGAC
2010111I01Rik	MGLibA_00707	ACTGGGGCAAACACTCGATA
2010300C02Rik	MGLibA_00708	GATGTCCCTGCTGCACGATG
2010300C02Rik	MGLibA_00709	AACGGCAATGACCTCGCTCT
2010300C02Rik	MGLibA_00710	GAGCGAGGTCATTGCCGTTG
2010315B03Rik	MGLibA_00711	ACAGCATATCAACCTAACCA
2010315B03Rik	MGLibA_00712	CAAGTCATTGTCGTCTTCAA
2010315B03Rik	MGLibA_00713	ACTCAAGCCTGCTCAGCTAC
2200002D01Rik	MGLibA_00714	CAGGCGCTGCTCACAAGCCG
2200002D01Rik	MGLibA_00715	GCTCTCCAGGAGTATGCCGC
2200002D01Rik	MGLibA_00716	ACACTGTCCTCTTAAAGCGC
2200002J24Rik	MGLibA_00717	CCGGTTGCACTGATGCGATC
2200002J24Rik	MGLibA_00718	CCAGATCGCATCAGTGCAAC
2200002J24Rik	MGLibA_00719	AGCCCAGAGGAACTCCACGC
2210010C04Rik	MGLibA_00720	CAGCCGAATTCAGGTGCGCC
2210010C04Rik	MGLibA_00721	AGGCATTTAGTTGGCAGCGA
2210010C04Rik	MGLibA_00722	GAGGAATGCTCTCCCCTACC
2210013O21Rik	MGLibA_00723	CCGCGGTGGGATTATCCCGA
2210013O21Rik	MGLibA_00724	TTGGGTTCCCGCGTATTTCC
2210013O21Rik	MGLibA_00725	GTGCAATGACAAGCTTCTGC
2210016F16Rik	MGLibA_00726	ACGAACCTCGCCGACTCGCG
2210016F16Rik	MGLibA_00727	GAACAGTCGCGACGTGCTCG
2210016F16Rik	MGLibA_00728	ATATATCCCGCACCTGCTCG
2210016L21Rik	MGLibA_00729	GGAACTCAGGAGTGGTCCGA
2210016L21Rik	MGLibA_00730	GCATGAGGTGAACCAGCACG
2210016L21Rik	MGLibA_00731	TGGCGCTTCCGGCAGGGTCT
2210018M11Rik	MGLibA_00732	TACCAATCTACGTCCTTCGA
2210018M11Rik	MGLibA_00733	AGCGCCACCGTGCTGAAGTT
2210018M11Rik	MGLibA_00734	ATCAGTGCACTTCGGGCACA
2210404O07Rik	MGLibA_00735	TTTGGCGCACCAGACACGAT
2210404O07Rik	MGLibA_00736	AATCGTGTCTGGTGCGCCAA
2210404O07Rik	MGLibA_00737	ACTGTTCCTGACACCCGCTG
2210404O09Rik	MGLibA_00738	TTGCATGTGTCCTAAATTTG
2210404O09Rik	MGLibA_00739	TTTAGAAGGTGTACTTTCAG
2210404O09Rik	MGLibA_00740	ACAGACTCAGATAACATTCA
2210407C18Rik	MGLibA_00741	ACCTCGTGCATTTCGACCAA
2210407C18Rik	MGLibA_00742	AGTTGTCGTGGAGCACGTAT
2210407C18Rik	MGLibA_00743	AATAACTGGGAGTGATGCAG
2210408I21Rik	MGLibA_00744	TTCGACGATTCTTAGTAAAC
2210408I21Rik	MGLibA_00745	TTTCTTCTGTAACCGTATCC
2210408I21Rik	MGLibA_00746	GTTGTTTGTAGCTGTGCATC
2300002M23Rik	MGLibA_00747	ATACTGGCAATTGGCCCCCC
2300002M23Rik	MGLibA_00748	CCCAATTGTCGATATCCAGC
2300002M23Rik	MGLibA_00749	AGCAAGATGCAGAGCCACGC
2300003K06Rik	MGLibA_00750	GCTGACCATGGTATCTGAGT
2300003K06Rik	MGLibA_00751	GTGCTGTAAACCCACCTGCT
2300003K06Rik	MGLibA_00752	ACAGGAAGGCCTGTAACAGC
2300005B03Rik	MGLibA_00753	CTCGCCCGTCTAGCTGCCCA
2300005B03Rik	MGLibA_00754	TAGCACATCTTCGTCACCAG
2300005B03Rik	MGLibA_00755	GCCAGTCCAATCTCTGCAAC
2300009A05Rik	MGLibA_00756	GGGCCCACGAGGCTACGCTG
2300009A05Rik	MGLibA_00757	TCGTTGTGGACCGCACTGTA
2300009A05Rik	MGLibA_00758	GAGACTGTTCATACCAGTTA
2310002J15Rik	MGLibA_00759	ATGTCATCACCACGCCCTAC
2310002J15Rik	MGLibA_00760	CCAGCATAAGTCAGTCCCGA
2310002J15Rik	MGLibA_00761	CCATCGGGACTGACTTATGC
2310002L09Rik	MGLibA_00762	TGTTATACGCTAGTTCAGAG
2310002L09Rik	MGLibA_00763	AAGCACGTACCAGCATTTCG
2310002L09Rik	MGLibA_00764	CCATCCTGACCGGCCGTATC
2310003H01Rik	MGLibA_00765	GGTGTACCAGTTTCCCGACC
2310003H01Rik	MGLibA_00766	GGGGCAACGTCACTTCCCGC
2310003H01Rik	MGLibA_00767	CACACGCATCCGGGTCCACA
2310005G13Rik	MGLibA_00768	TGTGTTGCCAGTTCCGCAGT
2310005G13Rik	MGLibA_00769	GCTGAAGTTCAGTGCGTTAT
2310005G13Rik	MGLibA_00770	GCAACACATCATCATGTACG
2310007B03Rik	MGLibA_00771	TTACGCGGTCGAGAATGGAG
2310007B03Rik	MGLibA_00772	CGTCCACCACGCATCGACAA
2310007B03Rik	MGLibA_00773	ATGGATTCGTAAGGACTCTT
2310007L24Rik	MGLibA_00774	GGTCCACACCGACAGTCACG
2310007L24Rik	MGLibA_00775	ACCAACAGTCCCCGTTGCAC
2310007L24Rik	MGLibA_00776	CATCTGCTCCTCGTGACTGT
2310009B15Rik	MGLibA_00777	ACGCTGGCGAGGGTATCGCT
2310009B15Rik	MGLibA_00778	CCGGCTATGTGGTTCTCACA
2310009B15Rik	MGLibA_00779	CGCCGGCGCCATGGCCGCCC
2310011J03Rik	MGLibA_00780	TACCACGCGTTTCTTCGCCT
2310011J03Rik	MGLibA_00781	GCCGCTGACCAGCTTGCCGA
2310011J03Rik	MGLibA_00782	GTGCCCCTCGCACGTCCTCC
2310014L17Rik	MGLibA_00783	CTGTGCGCTTTGACCGACGC
2310014L17Rik	MGLibA_00784	ATCTGCGTGTCACCCTTCGA
2310014L17Rik	MGLibA_00785	CTTTGTGGGGCGTCGTGTCC
2310022A10Rik	MGLibA_00786	ACTCACCACTAGAAGCGCCT
2310022A10Rik	MGLibA_00787	CTTCGCCGAGGCGCTTCTAG
2310022A10Rik	MGLibA_00788	TACCTGGCGGTGTACCACCT
2310022B05Rik	MGLibA_00789	CGGGCCGGGTATGGCGTCGA
2310022B05Rik	MGLibA_00790	GGCGATCGCGGCCTCGCGTT
2310022B05Rik	MGLibA_00791	AGATCAATGCCGAGCGCTCT
2310030G06Rik	MGLibA_00792	CAAGTCACTCTCCTCCGACG
2310030G06Rik	MGLibA_00793	GTACAACACTTGCTCATACG
2310030G06Rik	MGLibA_00794	CCATGGCGGTTGTGTCTCCC
2310033P09Rik	MGLibA_00795	CTTCTCGGGATAGCGCCACA
2310033P09Rik	MGLibA_00796	TCGACCTTGTCCTCAGCGCG
2310033P09Rik	MGLibA_00797	ACTTCGTGGAGATCTGCAAA
2310034C09Rik	MGLibA_00798	GGCTTCAGACCCCTCAATTG
2310034C09Rik	MGLibA_00799	AACCTTGTTATAGACCAACC
2310034C09Rik	MGLibA_00800	GCTATCTGTAGTGATTAATC
2310035C23Rik	MGLibA_00801	CGATGGCATCGATTGACAAT
2310035C23Rik	MGLibA_00802	GAGAAGTAATCGCGCAGTCG
2310035C23Rik	MGLibA_00803	TAAATCAAGTCCTGAAATTC
2310036O22Rik	MGLibA_00804	CGAGGTGTCGGGCTCGAGTC
2310036O22Rik	MGLibA_00805	ATTCCCTGGGCCCGCCGCGG
2310036O22Rik	MGLibA_00806	TGATGATAAAACTCGGCCCC
2310039H08Rik	MGLibA_00807	CGACCATCGAGGAGCGATCC
2310039H08Rik	MGLibA_00808	AGTCCAGCCGCCCAACTCGA
2310039H08Rik	MGLibA_00809	CCTCCGTCGAGTTGGGCGGC
2310042D19Rik	MGLibA_00810	GCACGCCTCTTCTTACGACC
2310042D19Rik	MGLibA_00811	CTTCACCAGTTGCGACCTAG
2310042D19Rik	MGLibA_00812	TATCCGCTACTTCCGCCGTC
2310042E22Rik	MGLibA_00813	AATTTACCAAAAGCCATGAC
2310042E22Rik	MGLibA_00814	ATGTGCATGCACACTCGAGA
2310042E22Rik	MGLibA_00815	AGAAAATGGTTATGAATGCC
2310044G17Rik	MGLibA_00816	GGATAATACTCGGCCAGTCT
2310044G17Rik	MGLibA_00817	GAGGCTTACCGCGTGTCAGA
2310044G17Rik	MGLibA_00818	AAGAAGCTAGCGCGACCACT
2310045N01Rik	MGLibA_00819	CCAGGGCGCCATATACACCG
2310045N01Rik	MGLibA_00820	CAGCGTGTACTTCCGTAGTG
2310045N01Rik	MGLibA_00821	CCTTGCCAACGAGCCGTCAG
2310047M10Rik	MGLibA_00822	TATCCAGACCTACCGCGACG
2310047M10Rik	MGLibA_00823	CCGAGATATCCGACGCACGC
2310047M10Rik	MGLibA_00824	CACCTTACTTGCGCGCTGCG
2310050C09Rik	MGLibA_00825	GGGAGTTGGGCATTTCACGT
2310050C09Rik	MGLibA_00826	GGCACTTCACATAAGTAGTC
2310050C09Rik	MGLibA_00827	TATCTCACGTAAGTTTGAGC
2310057J18Rik	MGLibA_00828	TCCTCTTCAGAACGAAGTCC
2310057J18Rik	MGLibA_00829	GACTGTCAATCTGCCGTCCC
2310057J18Rik	MGLibA_00830	GGGCTATGTCAGTATCAACA
2310057M21Rik	MGLibA_00831	TCCGCGTGGGACATAATGCC
2310057M21Rik	MGLibA_00832	CATTATGTCCCACGCGGAGA
2310057M21Rik	MGLibA_00833	ATGGGGTCCAGGTTATCGCC
2310057N15Rik	MGLibA_00834	CAGACTGATCTATAACAAGA
2310057N15Rik	MGLibA_00835	ATTCTACTACCCAGTGTATG
2310057N15Rik	MGLibA_00836	CCACTGGATCCACATCCCAC
2310061I04Rik	MGLibA_00837	TATCACGCCTGTAGAAACGC
2310061I04Rik	MGLibA_00838	CAAGCCCGCTGGCGTCTAAT
2310061I04Rik	MGLibA_00839	GGCAAGGCGGTCCCTCAAAA
2310061N02Rik	MGLibA_00840	TTGGACGGTAGCAGGGACGC
2310061N02Rik	MGLibA_00841	CTCTCCCAGAAACCGCCATC
2310061N02Rik	MGLibA_00842	CCTGTGAGTTACCGAGTCTG
2310067B10Rik	MGLibA_00843	CTTGCCGCCCGATGAGGACG
2310067B10Rik	MGLibA_00844	TGAGGGCCTTCCGGGTAGAC
2310067B10Rik	MGLibA_00845	GGATTTGGTCGATGATCCCC
2310079G19Rik	MGLibA_00846	ACGCCCCGCCATTCCAGCTT
2310079G19Rik	MGLibA_00847	TCCACAGCTCTTCGTCTTGT
2310079G19Rik	MGLibA_00848	GTCTGCTCTCCGATTACTTC
2410002F23Rik	MGLibA_00849	AGGACTTAGTCATGACGCAC
2410002F23Rik	MGLibA_00850	GACCCACGTCAGCAATAGTC
2410002F23Rik	MGLibA_00851	GATCCAGACTATTGCTGACG
2410004B18Rik	MGLibA_00852	GGCGGCCTCGGCTCCGACGA
2410004B18Rik	MGLibA_00853	TCCTTGCGACCCGCGTCTTC
2410004B18Rik	MGLibA_00854	CTCTGGGGGCGGCACGCAGT
2410004P03Rik	MGLibA_00855	TTCTTGGTAGCCCACGATGT
2410004P03Rik	MGLibA_00856	CCCATGGGCAGCCAACATCG
2410004P03Rik	MGLibA_00857	CCTGAAAGACTATGACCCTC
2410012M07Rik	MGLibA_00858	CGAATCCAGGCTGTCCAAAA
2410012M07Rik	MGLibA_00859	GCAGCAGGTCGACGCCGTCC
2410012M07Rik	MGLibA_00860	TCGCAGGGCCCGGAAGCGAC
2410015M20Rik	MGLibA_00861	CAACCTCCTCGGCCTTCCGC
2410015M20Rik	MGLibA_00862	CTTGGAGGGGGCCACCGACA
2410015M20Rik	MGLibA_00863	CGACCACACTCGAGCCACCA
2410016O06Rik	MGLibA_00864	GACGCCGCGCGCTACGTCGA
2410016O06Rik	MGLibA_00865	TCTGGCGCGTCTACCGACCG
2410016O06Rik	MGLibA_00866	CCGTCCATCGACGTAGCGCG
2410018M08Rik	MGLibA_00867	AGCTCTCGCCGCGTCGCTGT
2410018M08Rik	MGLibA_00868	CGTCTGTCGATTCATCGAGC
2410018M08Rik	MGLibA_00869	CACTTCCCGCGTGACCCTTC
2410076I21Rik	MGLibA_00870	GACCTGATACAACGATCGTG
2410076I21Rik	MGLibA_00871	GTCCTCACGATCGTTGTATC
2410076I21Rik	MGLibA_00872	CTCAGTGACACATCGAGCTC
2410089E03Rik	MGLibA_00873	AACCATTAGTGGATGTCGCC
2410089E03Rik	MGLibA_00874	TTCCTGGCGACATCCACTAA
2410089E03Rik	MGLibA_00875	AGGCAACGAAACTGCTTCTT
2410124H12Rik	MGLibA_00876	GATACAACCGTCGTCGACCC
2410124H12Rik	MGLibA_00877	CGACGGTTGTATCGCATTTA
2410124H12Rik	MGLibA_00878	ATGCTATGGATGCGCTCATG
2410127L17Rik	MGLibA_00879	CTTCCAACTTTGTACTCAAC
2410127L17Rik	MGLibA_00880	ATACCTGTTGAGTACAAAGT
2410127L17Rik	MGLibA_00881	AATATTTACCATCTCTCCTT
2410131K14Rik	MGLibA_00882	CGCAACAGCCATTCGCCAGC
2410131K14Rik	MGLibA_00883	GCTGTTCCCGGTCTTGAACC
2410131K14Rik	MGLibA_00884	CCTCACGCCGGGAAGAGTTC
2410137M14Rik	MGLibA_00885	CACCTTCAAGCGTTGAATGA
2410137M14Rik	MGLibA_00886	ACCAGCAGTGATCCCCGTGA
2410137M14Rik	MGLibA_00887	TCTGTCTGCAACCATACCCC
2410141K09Rik	MGLibA_00888	CAGAGTTCTCATCTTGAAGT
2410141K09Rik	MGLibA_00889	TTACACCCGCAGGCCACATG
2410141K09Rik	MGLibA_00890	AGAACTCTGATCCCGAGCCG
2510002D24Rik	MGLibA_00891	TCGGCGCGGTAGACCTCGCA
2510002D24Rik	MGLibA_00892	CTACACCACTACTACGTCCA
2510002D24Rik	MGLibA_00893	AGAGGGAGGTTCCAGTCCGT
2510003E04Rik	MGLibA_00894	GGGAAGAGATCGAAACCGCC
2510003E04Rik	MGLibA_00895	AAATGCTCAGTCGGGTCAAG
2510003E04Rik	MGLibA_00896	CGTTGATGGCCCACTCCATG
2510009E07Rik	MGLibA_00897	ACTTCCAGATCCGACTGCGA
2510009E07Rik	MGLibA_00898	ACTCGGGGATCAACGCCATT
2510009E07Rik	MGLibA_00899	CAGATGGACAGCCCGTCGCA
2510039O18Rik	MGLibA_00900	ACGAAGTCCGGCGTCACGGC
2510039O18Rik	MGLibA_00901	GTGTGGACCGGCCCGAGTAG
2510039O18Rik	MGLibA_00902	CGTCAAGATCTACGCCTGTG
2510049J12Rik	MGLibA_00903	CTAAGGAACGTCCCTCGCGT
2510049J12Rik	MGLibA_00904	TTCCTCCTCAAACCGACGCG
2510049J12Rik	MGLibA_00905	TTAGTACAGCCTAGCATGTT
2610002J02Rik	MGLibA_00906	GGCCCCCTAACTGCCGCCCT
2610002J02Rik	MGLibA_00907	GTTCGACCAGAATTTAGTGC
2610002J02Rik	MGLibA_00908	CCAATCCGCGGTCCCGCTCA
2610002M06Rik	MGLibA_00909	AGATTTAACTACACCTGCCA
2610002M06Rik	MGLibA_00910	CTCTTACCTGTGGTGTCGTA
2610002M06Rik	MGLibA_00911	TACTACCCTTACGACACCAC
2610008E11Rik	MGLibA_00912	CCAGGAGTCGGTGTCATTCG
2610008E11Rik	MGLibA_00913	AACGTGAATTTGGGCCATGG
2610008E11Rik	MGLibA_00914	ATGGCTCAGAAGCCTCGCTT
2610015P09Rik	MGLibA_00915	TTGGCGGCAAGCAGTAGATC
2610015P09Rik	MGLibA_00916	GAAGGATCCTCGTCTTACCA
2610015P09Rik	MGLibA_00917	CTTAAGACGCGAGAAACAAC
2610018G03Rik	MGLibA_00918	CCAAAACGGAGTCCCTACGA
2610018G03Rik	MGLibA_00919	TGATAACCGTACTCAGCAAG
2610018G03Rik	MGLibA_00920	TTCACAAAATTAGAGCGCAT
2610020H08Rik	MGLibA_00921	ACAGATAGCAGTCCCCTCTT
2610020H08Rik	MGLibA_00922	TGTTATGAAACCAGTATACT
2610020H08Rik	MGLibA_00923	AGAACTAACACGCATCTCAC
2610028H24Rik	MGLibA_00924	TCCGAGGTCAGGAAGTATTA
2610028H24Rik	MGLibA_00925	ACCGGGTGCTGGATGATCCT
2610028H24Rik	MGLibA_00926	GGCACCTCTGGGTTCAGGGT
2610034B18Rik	MGLibA_00927	GAGCCGGTCTGTGTCGCCCT
2610034B18Rik	MGLibA_00928	CTGGAGTGCGATTAAAAACT
2610034B18Rik	MGLibA_00929	GGGAGCTCGTGGATGTATCT
2610034M16Rik	MGLibA_00930	GACCGTGAAAAATCGTTACC
2610034M16Rik	MGLibA_00931	CGGACTGTGAGACTATTCAA
2610034M16Rik	MGLibA_00932	TAACCCCCGAAAGCTATCCC
2610044O15Rik8	MGLibA_00933	GTTGTAGTTAAGATTCATAG
2610044O15Rik8	MGLibA_00934	GAGGACACTAAGCTGAATGA
2610044O15Rik8	MGLibA_00935	TACCAGAATCTCACTGATAT
2610301B20Rik	MGLibA_00936	CACAGGCTACACAACGCAGT
2610301B20Rik	MGLibA_00937	GCGCTTCCACTGAGATACAC
2610301B20Rik	MGLibA_00938	AGTCATTGTAGCTCACTATC
2610305D13Rik	MGLibA_00939	GATGAATACGCAGACTAACT
2610305D13Rik	MGLibA_00940	TTTACACAAAAGTTCTATCT
2610305D13Rik	MGLibA_00941	GTCCAAAAACACATCCTTGA
2610318N02Rik	MGLibA_00942	GTCTTTCATCAACGTCAAAG
2610318N02Rik	MGLibA_00943	CTGACCGGCTTGCCAGACAG
2610318N02Rik	MGLibA_00944	CATGGTTGATCTGACCCCCT
2610507B11Rik	MGLibA_00945	CGGAACTCACCACCGTCTGC
2610507B11Rik	MGLibA_00946	GTGGTGTCAGCGCAAGTTGC
2610507B11Rik	MGLibA_00947	AGAGTACTCACGGCAGATCA
2610524H06Rik	MGLibA_00948	GGAGCAGAGCCGGTCCTACG
2610524H06Rik	MGLibA_00949	GCTCTGCTCCGGCGGCAACC
2610524H06Rik	MGLibA_00950	CTCTGGTTCGATTAAGCTTC
2610528A11Rik	MGLibA_00951	CGGAGGAGGCCCTATATCTG
2610528A11Rik	MGLibA_00952	GGCACCACCCATGACTTGAC
2610528A11Rik	MGLibA_00953	ACAGCAGCGCCTGAGTTTCA
2610528J11Rik	MGLibA_00954	CAGCGGGCGATGCCTGTAAC
2610528J11Rik	MGLibA_00955	GGCCATCAATGCATCAACCG
2610528J11Rik	MGLibA_00956	ACTTGTGTTTCCTCCAATCA
2700029M09Rik	MGLibA_00957	GGTCCTTATGATATCCTTGC
2700029M09Rik	MGLibA_00958	TCATTTGTACCCACGTATAC
2700029M09Rik	MGLibA_00959	TGATGAACTTCCTGTATACG
2700049A03Rik	MGLibA_00960	CAAGACGTTTATTTGCAGCC
2700049A03Rik	MGLibA_00961	AGTTCTAATGGAACGTTATG
2700049A03Rik	MGLibA_00962	TCTTGCAGAAGTTAAATCCA
2700050L05Rik	MGLibA_00963	AGACGTGCAAACGCTGTTCG
2700050L05Rik	MGLibA_00964	TTACGAGAGAGTGCCAAACT
2700050L05Rik	MGLibA_00965	GGTGCACAGCCATGCTCACG
2700060E02Rik	MGLibA_00966	ATCGGCAAGAAGCGATTGAC
2700060E02Rik	MGLibA_00967	AATTTAGAAACTTTATCGTT
2700060E02Rik	MGLibA_00968	TCACCATCCAAGTTGATCAG
2700062C07Rik	MGLibA_00969	CCTACCGTGTGTCGAACTGT
2700062C07Rik	MGLibA_00970	TGGGCCTACAGTTCGACACA
2700062C07Rik	MGLibA_00971	CGTCTTCGGGCTGGCCTTGT
2700081O15Rik	MGLibA_00972	GGCGCAACTACCAGCCGCGC
2700081O15Rik	MGLibA_00973	AGATCCGCGCCGCTGTCTCG
2700081O15Rik	MGLibA_00974	GCATCCCGAACCGGCCTCGG
2700089E24Rik	MGLibA_00975	CCCCGTCCGCCCTAGCGCTC
2700089E24Rik	MGLibA_00976	GAGCCCGCGATGTAGAAGTA
2700089E24Rik	MGLibA_00977	CCTGCGGCCGCCACCCCGTA
2700094K13Rik	MGLibA_00978	TAAGGCGGGGGCCGCGCCTA
2700094K13Rik	MGLibA_00979	GGTGGACAAGCGCGAGAAAC
2700094K13Rik	MGLibA_00980	AGTACGAGCTGACGCGTGTA
2700097O09Rik	MGLibA_00981	GCGTACCCAAAGGCGCTGTT
2700097O09Rik	MGLibA_00982	CTCACACCGAACAGCGCCTT
2700097O09Rik	MGLibA_00983	CCTTTATTCTGTCACCGAAC
2810004N23Rik	MGLibA_00984	GCGGGAGCGAGCTATCATGC
2810004N23Rik	MGLibA_00985	TGATAGCTCGCTCCCGCTCC
2810004N23Rik	MGLibA_00986	GTAGTTCACGTAAGTGTTCT
2810006K23Rik	MGLibA_00987	CTCGAAGAACAGTTCGTGAA
2810006K23Rik	MGLibA_00988	GTGCTCAAACACGTGCCCTC
2810006K23Rik	MGLibA_00989	CGTTCACAAAGAGAAGCTCG
2810007J24Rik	MGLibA_00990	GCTCATTGGCAATTGTAGAT
2810007J24Rik	MGLibA_00991	CTACTTCAATGCTCTAAAAC
2810007J24Rik	MGLibA_00992	TTGCCAATGAGCGCACACCA
2810021J22Rik	MGLibA_00993	CCTTCGATGTGCGCACTGTA
2810021J22Rik	MGLibA_00994	CCATACAGTGCGCACATCGA
2810021J22Rik	MGLibA_00995	GAGGAGAATGAGCAGTATTG
2810403A07Rik	MGLibA_00996	TTCTCGGCCGCATTCTGAGA
2810403A07Rik	MGLibA_00997	ACCACCGCCGCCGCTCCTTC
2810403A07Rik	MGLibA_00998	GTGTCTGTCCTCGTGTCAGC
2810408A11Rik	MGLibA_00999	ACCTTAGGAAGTCTCAGCGC
2810408A11Rik	MGLibA_01000	AGCCCAGAACCCCCTACCAC
2810408A11Rik	MGLibA_01001	AACCGTTGGTGCTTAAGACA
2810408M09Rik	MGLibA_01002	AGGCATGGCTGGCACGTCCT
2810408M09Rik	MGLibA_01003	GCCGAGGCGCGCGTCTTCCG
2810408M09Rik	MGLibA_01004	CTTCAAACACGGTCTCGGTG
2810417H13Rik	MGLibA_01005	TCTTCAAGTTCGTCGAGAAA
2810417H13Rik	MGLibA_01006	ACCAAAGCAAACTACGTTCC
2810417H13Rik	MGLibA_01007	TCCTGGAACGTAGTTTGCTT
2810428I15Rik	MGLibA_01008	AGACGCCCCGATCGCTACAC
2810428I15Rik	MGLibA_01009	CTTCGCCGCTGCCTCGCGGG
2810428I15Rik	MGLibA_01010	CGCACGTGGCGGGCGAGCAC
2810459M11Rik	MGLibA_01011	CTTGCACCGGGCCCCCGACC
2810459M11Rik	MGLibA_01012	CGCGTCATCCGCACCCGTGT
2810459M11Rik	MGLibA_01013	CAAGCTCCTCTTCCGAGAAC
2810474O19Rik	MGLibA_01014	CGTCAAACACAGATCCGTGC
2810474O19Rik	MGLibA_01015	TGACTATCAATTACCTGATT
2810474O19Rik	MGLibA_01016	ACTTCCTGGGACTATTTAAC
2900011O08Rik	MGLibA_01017	ATGCCGAGGTGGAACGCTTA
2900011O08Rik	MGLibA_01018	TCCGTCGAGAGTCAGAACTC
2900011O08Rik	MGLibA_01019	CCACCTTAAGCGTTCCACCT
2900026A02Rik	MGLibA_01020	TGAGTAAGCGAAGCCGTCGC
2900026A02Rik	MGLibA_01021	GTCACGCTGCTCCACCGACG
2900026A02Rik	MGLibA_01022	ACGGACGCTGCGCTGCTGTC
2900092C05Rik	MGLibA_01023	GTATACTTACTATATCACGT
2900092C05Rik	MGLibA_01024	CAGTCGACTGGTAAAAGTTG
2900092C05Rik	MGLibA_01025	GCTGGGATTATTACTTCTGT
2025-03-03	MGLibA_01026	TGAGTCCGACGGCCTCCAGC
2025-03-03	MGLibA_01027	GCACATTGGCCGGTCATTGA
2025-03-03	MGLibA_01028	CTTCTTGTTTATAACGCCCC
Sept3	MGLibA_01029	GGTACGTACGAGTGTCCTGT
Sept3	MGLibA_01030	GGGCCCCAGCTTACGACCAC
Sept3	MGLibA_01031	TGAATTCCGACTTCTCCTCC
3010026O09Rik	MGLibA_01032	CTAAGCCCCTCGAGTCCCGT
3010026O09Rik	MGLibA_01033	TCCTCTCAGGCTTACGGTGA
3010026O09Rik	MGLibA_01034	TGTCCAGATACTTCAACCAA
3110001I22Rik	MGLibA_01035	TGAACTAAGTGAGCGCTGTG
3110001I22Rik	MGLibA_01036	TTCTTCACTGTGCCGTTTGT
3110001I22Rik	MGLibA_01037	CCAGTGATGAATCTACCCTG
3110002H16Rik	MGLibA_01038	GCTACAGGAGTGGTCGTTAA
3110002H16Rik	MGLibA_01039	ATCGTCTTCATAACTGACCA
3110002H16Rik	MGLibA_01040	CCAGCAGAATCCGAGTATGT
3110007F17Rik	MGLibA_01041	GCAAGAGAGCTGCAAGAAAT
3110007F17Rik	MGLibA_01042	CCACATATTTGATGCCAGCA
3110007F17Rik	MGLibA_01043	GACCAACAACATTTGCAACC
3110009E18Rik	MGLibA_01044	CCGCTTTCACCAGGACGAGA
3110009E18Rik	MGLibA_01045	ATCTCTCCACATGGCTGCGG
3110009E18Rik	MGLibA_01046	TCATCCGTTCATTTGAGCAT
3110021N24Rik	MGLibA_01047	CTGGACCCCACGTCCCGCTA
3110021N24Rik	MGLibA_01048	CCCGTGGCCCGCCCCTGACG
3110021N24Rik	MGLibA_01049	AACTGTAGGTTCATTCACAC
3110035E14Rik	MGLibA_01050	CCGACCTGTACCCGCCACCA
3110035E14Rik	MGLibA_01051	TTCACCGAGATCCTAGCCAC
3110035E14Rik	MGLibA_01052	TGCCTCAACGCTGTGAGCGC
3110040N11Rik	MGLibA_01053	ACTGGCCTTGCTTGTCGCAC
3110040N11Rik	MGLibA_01054	CATTGCAGCACCTCCGTCCG
3110040N11Rik	MGLibA_01055	ATAGCCATTCATGCCAAACC
3110043O21Rik	MGLibA_01056	AGTATCATTCCCATGCTTAC
3110043O21Rik	MGLibA_01057	TGCACTGCTGCCAACTACAA
3110043O21Rik	MGLibA_01058	AATGACTTCCCCAGTAAGCA
3110047P20Rik	MGLibA_01059	CGCAGGTCATAGATCTGTAC
3110047P20Rik	MGLibA_01060	GCCTTCTGCCAGTAGTGAAC
3110047P20Rik	MGLibA_01061	GGCCTCTTAGGTGAAAAATA
3110052M02Rik	MGLibA_01062	TTTGTGACAAATCCTATAAC
3110052M02Rik	MGLibA_01063	TTGATGAACAGTATCACATG
3110052M02Rik	MGLibA_01064	TGTGTCTGTAGACTTCTCAC
3110057O12Rik	MGLibA_01065	CTACCCGGTACACATCGATA
3110057O12Rik	MGLibA_01066	CATACCTTATCGATGTGTAC
3110057O12Rik	MGLibA_01067	CTTGCAACAACAGATTCAAT
3110062M04Rik	MGLibA_01068	AAGACGCGTTGAAGTACGTC
3110062M04Rik	MGLibA_01069	AGAGGGGAGGACCCTCGTTT
3110062M04Rik	MGLibA_01070	TGCTCTGCAGGGCCGCAAAC
3110079O15Rik	MGLibA_01071	CAGCAGGGCAGCGATCACGA
3110079O15Rik	MGLibA_01072	TCCATAGGATCGCTTGGACC
3110079O15Rik	MGLibA_01073	TCACCAGAGGGCAATTCAAT
3110082I17Rik	MGLibA_01074	GTCCTCGGCGTCTCCTCTGC
3110082I17Rik	MGLibA_01075	GAAGGTGCAGCGCCTCCGCC
3110082I17Rik	MGLibA_01076	CCTGATGCAGAAGCTCGATG
3110082J24Rik	MGLibA_01077	CTCCCCGGGGTTCGCCGTCC
3110082J24Rik	MGLibA_01078	TGGCCGTCGGGGTCCCGGGA
3110082J24Rik	MGLibA_01079	CCAGGCGGGGAGCGCCGCTT
3300002I08Rik	MGLibA_01080	GCATGTTCCGTGTGCCGCCG
3300002I08Rik	MGLibA_01081	AGCTCAGGCAAGTCCCGACA
3300002I08Rik	MGLibA_01082	GTGCTACCTTGTTGCAACTT
3425401B19Rik	MGLibA_01083	GCCCTACGGGGCTAACTCGG
3425401B19Rik	MGLibA_01084	TACTCCGTGCCGCCAAACAA
3425401B19Rik	MGLibA_01085	ACAGCAACCCAAGTACGTTC
3632451O06Rik	MGLibA_01086	ATGCTTCCTGAACGTATGTC
3632451O06Rik	MGLibA_01087	GCCATTGGAGAGCCCAATAC
3632451O06Rik	MGLibA_01088	ACCATCGAAGTCTTTATACA
3830403N18Rik	MGLibA_01089	TCACATAAAAAGAAAACGCA
3830403N18Rik	MGLibA_01090	GTATCTCCAACTACTTCTTC
3830403N18Rik	MGLibA_01091	GCAAATCCTGAAGAAGTAGT
3830406C13Rik	MGLibA_01092	AAGAAACCTCCGACTCTTGA
3830406C13Rik	MGLibA_01093	ACCTCAAGAGAAAGCATCGA
3830406C13Rik	MGLibA_01094	GCCTTCGATGCTTTCTCTTG
3830417A13Rik	MGLibA_01095	TCCATGTAGCATCCCGTCAT
3830417A13Rik	MGLibA_01096	CATAAGCTCGTGCGCCCCAC
3830417A13Rik	MGLibA_01097	ACCTATGACGGGATGCTACA
2025-03-04	MGLibA_01098	TTTAAAGATGCGATATACCG
2025-03-04	MGLibA_01099	GACCCTGGTGGCGCAACATC
2025-03-04	MGLibA_01100	CTAAGCCCATGCCGTTGTGA
Sept4	MGLibA_01101	CGGAAACTGCTGGGCGCCGA
Sept4	MGLibA_01102	AGAGCGGATCATGCAAACCG
Sept4	MGLibA_01103	TTGTCTTGGACTCCGCTGAG
4430402I18Rik	MGLibA_01104	CGTTCTAGCATGGGAAGAGT
4430402I18Rik	MGLibA_01105	TTAGTACAGCTAGTGTCTCC
4430402I18Rik	MGLibA_01106	TAGCTGTACTAATTCAAACC
4632428N05Rik	MGLibA_01107	ACGGTACTTACGGCGGTGAG
4632428N05Rik	MGLibA_01108	CTACGGGTCCATGGAGCTAC
4632428N05Rik	MGLibA_01109	ATGTGACCATCTACAAGACG
4632434I11Rik	MGLibA_01110	TTACGGCCACTGGTTTACAC
4632434I11Rik	MGLibA_01111	GAAGGATTCGCTGTTTCTTC
4632434I11Rik	MGLibA_01112	ACACTGCATCTCCGTTTCCG
4732456N10Rik	MGLibA_01113	GGAAATCCACAGACGTACAG
4732456N10Rik	MGLibA_01114	TCTCTGCCGCTGTACGTCTG
4732456N10Rik	MGLibA_01115	AAGCCTACATCACCAACCTG
4833403I15Rik	MGLibA_01116	ACGATTCGTCAAATATCAAC
4833403I15Rik	MGLibA_01117	CTTGAGCATCATCGCCCATG
4833403I15Rik	MGLibA_01118	GCTCCATTTGAGTCGCTACC
4833420G17Rik	MGLibA_01119	TTGAAAACCGATCCGTCTCC
4833420G17Rik	MGLibA_01120	AAAGGTACGCGTGTCCATCC
4833420G17Rik	MGLibA_01121	CTGAAGAGTTTCGAAAATCT
4833423E24Rik	MGLibA_01122	CTAACGTCTTGCGCAATTCA
4833423E24Rik	MGLibA_01123	TGAATTGCGCAAGACGTTAG
4833423E24Rik	MGLibA_01124	TGATGTGGGCCCACTCTTTC
4833424O15Rik	MGLibA_01125	CGCCGAACCGTCCGATTTCT
4833424O15Rik	MGLibA_01126	CGTAATTACCGTCAGATACG
4833424O15Rik	MGLibA_01127	CTACGCTGCCACGTATCTGA
4833427G06Rik	MGLibA_01128	ATACTTACTGTCCTGATCAA
4833427G06Rik	MGLibA_01129	TTCATTACCTTATAAACCTA
4833427G06Rik	MGLibA_01130	GAGAGCAAAGTATCTCCAAA
4833439L19Rik	MGLibA_01131	AGGGCGCTTACTTGTGATCA
4833439L19Rik	MGLibA_01132	GGGATGCTGCCCATGTCCGA
4833439L19Rik	MGLibA_01133	CATCATAGCTGAATGCCCGA
4921501E09Rik	MGLibA_01134	CTTGGGGTACGCCGAGAAAC
4921501E09Rik	MGLibA_01135	AGATAGTTCGTAAGCTTTCC
4921501E09Rik	MGLibA_01136	CTCTCAAAGCCGCAATCTTC
4921504E06Rik	MGLibA_01137	GATTATTACATCACTTCACG
4921504E06Rik	MGLibA_01138	GATGCCATAGCTATTATCAA
4921504E06Rik	MGLibA_01139	GAAAGATTTGACTCAATCCA
4921506M07Rik	MGLibA_01140	GCCATCGCACGAGATCGCGC
4921506M07Rik	MGLibA_01141	CCATTGCGATGTCGTAGTTC
4921506M07Rik	MGLibA_01142	AAAGGTTTACCGTCGTCCTC
4921507P07Rik	MGLibA_01143	AAGGTCCTTAGGCGATGTAA
4921507P07Rik	MGLibA_01144	CCCCGCCAAATCCGTAATGC
4921507P07Rik	MGLibA_01145	TCCGACCTTTACATCGCCTA
4921509C19Rik	MGLibA_01146	CTCTGATTAAACCGTTCCTC
4921509C19Rik	MGLibA_01147	CCCCTCTATAATGGTGCTCA
4921509C19Rik	MGLibA_01148	TCTGTTTGAAGAGCATTTAG
4921511H03Rik	MGLibA_01149	ATCACAGTCTCCGTCTATAG
4921511H03Rik	MGLibA_01150	GCCACACAATATCGGAATCC
4921511H03Rik	MGLibA_01151	TCCCCATTCTAGAAACGGGA
4921511M17Rik	MGLibA_01152	ATCAACTCATCGTTGATACT
4921511M17Rik	MGLibA_01153	CTACAGATTTATCAATGAGA
4921511M17Rik	MGLibA_01154	TATCACTTCACGCATCTAGA
4921517D22Rik	MGLibA_01155	ATTTCAAGGGGCTTGCGACG
4921517D22Rik	MGLibA_01156	CCAAATCATCGTACTCCACC
4921517D22Rik	MGLibA_01157	AAATTCATACCAAACATCGG
4921524J17Rik	MGLibA_01158	GTGCCCCGAGTGCGACCAAC
4921524J17Rik	MGLibA_01159	GAGAAATCACCGCCGTCTAC
4921524J17Rik	MGLibA_01160	GCCCACCTGTTGGTCGCACT
4921524L21Rik	MGLibA_01161	TTCAATAGTGACGACTAAGT
4921524L21Rik	MGLibA_01162	ACGTCTTCCCTTGTCGCCCC
4921524L21Rik	MGLibA_01163	CTGCCAAGAAGATGCGCTGT
4921530D09Rik	MGLibA_01164	TCTGTCCGCGTCGCCGAACC
4921530D09Rik	MGLibA_01165	CTCGGCGGAGGTTGCTGCGC
4921530D09Rik	MGLibA_01166	CCACCAGATTATCCGCCAAC
4921530L21Rik	MGLibA_01167	TATTCTTCCCCCGACAGTTT
4921530L21Rik	MGLibA_01168	TTGGCAACAGAATCGAGCCA
4921530L21Rik	MGLibA_01169	GCAGAGCCTTAGCCTCATTC
4921536K21Rik	MGLibA_01170	CGCACAGCGTATCTGCGAGA
4921536K21Rik	MGLibA_01171	CGCAGATACGCTGTGCGTTG
4921536K21Rik	MGLibA_01172	ACCGAAGAGACTACCGCTTC
4921539E11Rik	MGLibA_01173	TATATCTCTTCGTTATCTTA
4921539E11Rik	MGLibA_01174	AACGTCTCTCCTCCATTTAC
4921539E11Rik	MGLibA_01175	TGAATCCAATGCTAGTAAGA
4922501C03Rik	MGLibA_01176	CACAATTGAAAGCTTTACAT
4922501C03Rik	MGLibA_01177	CGTCAAGCCTTTCTCAAGCC
4922501C03Rik	MGLibA_01178	GAAGACATATCAGCCTGTTA
4922501L14Rik	MGLibA_01179	CGTATTTAACAGCGTTGTCC
4922501L14Rik	MGLibA_01180	CTACTTCGGGTTCGTGTGTG
4922501L14Rik	MGLibA_01181	ACGGTGCTTGAACTCGCAGC
4922502D21Rik	MGLibA_01182	AAACAAGACATGTGACGACG
4922502D21Rik	MGLibA_01183	CGTAGTTTGTTCCAGTCTTT
4922502D21Rik	MGLibA_01184	GTGTGCCTTCGTGCATCAAA
4922505E12Rik	MGLibA_01185	ACCGAACAGCGCTCCTTGCC
4922505E12Rik	MGLibA_01186	GGTCGCGGTTACTCCTATTC
4922505E12Rik	MGLibA_01187	CGCGGGCTGGGTTGATCCCG
4930402F06Rik	MGLibA_01188	ACTGGTCCGCTCCGATTGTG
4930402F06Rik	MGLibA_01189	TAGCTCAGTTGCACACGTAT
4930402F06Rik	MGLibA_01190	CGTGGCGTTAAACCAGTCTG
4930402H24Rik	MGLibA_01191	CAAAAGATAGCGGTAGTTGA
4930402H24Rik	MGLibA_01192	TACTCACCTTGGGAGCTATA
4930402H24Rik	MGLibA_01193	TTTCTCCAGTGTGCCACGTA
4930402K13Rik	MGLibA_01194	GCAACACCGACACTATGGTA
4930402K13Rik	MGLibA_01195	TCCAGCATCCGGTTAGATCT
4930402K13Rik	MGLibA_01196	ACCAAGATCTAACCGGATGC
4930404A10Rik	MGLibA_01197	CTTTACAGGACCAGCCGAGC
4930404A10Rik	MGLibA_01198	CCATCGCCAGAACTGTTCAG
4930404A10Rik	MGLibA_01199	TCGAGTACTGAGCTAGTTTC
4930404N11Rik	MGLibA_01200	TCTTGACACTCCGTACCGCG
4930404N11Rik	MGLibA_01201	CGGCACATAGTCGGACCGCC
4930404N11Rik	MGLibA_01202	AGCAGCCGTGCCAACGCGTG
4930407I10Rik	MGLibA_01203	TCCCGGTTCGTGCGTGATCC
4930407I10Rik	MGLibA_01204	GGGCCTCCCTCGACGCATCC
4930407I10Rik	MGLibA_01205	GAATGGACCTATCACAGCAC
4930412D23Rik	MGLibA_01206	TGCGCTAACCGAATGTCCAA
4930412D23Rik	MGLibA_01207	ATGGCGAATTTGGTATTTCG
4930412D23Rik	MGLibA_01208	CCATGATGCCCTCGTTCCTT
4930415F15Rik	MGLibA_01209	AGTCGACCGCTTCCGTCACC
4930415F15Rik	MGLibA_01210	TTCAGGTCTGCGAATATCCC
4930415F15Rik	MGLibA_01211	CTCTCATTTCTTGTAGTAAG
4930415L06Rik	MGLibA_01212	CAAAATGACGTGGCCTAGCG
4930415L06Rik	MGLibA_01213	AGTAAAAGTCTACGTCATGA
4930415L06Rik	MGLibA_01214	CTTAGTCCGAGCTTATGCAA
4930415O20Rik	MGLibA_01215	TTGTGGGCACTTCATCCTTC
4930415O20Rik	MGLibA_01216	TCATTAAAAGCCCAATGACC
4930415O20Rik	MGLibA_01217	CCCCCGATTATCTCAGAAGA
4930422G04Rik	MGLibA_01218	TACCGATGACGAGCCTAAAG
4930422G04Rik	MGLibA_01219	GTGGACTCGAGAAGGTTCTC
4930422G04Rik	MGLibA_01220	GCGGTATTTAATCACAGTTG
4930426D05Rik	MGLibA_01221	AAGAGCTCAGAGGCGACCGA
4930426D05Rik	MGLibA_01222	CAAAGCGGAGGCGCTTCATG
4930426D05Rik	MGLibA_01223	CGGCGATCCAGAAGCCGCGC
4930427A07Rik	MGLibA_01224	ACAGATCCACCTGTACACGC
4930427A07Rik	MGLibA_01225	TGTGGCATCCCTGCGTGTAC
4930427A07Rik	MGLibA_01226	CTGTCTTGGCTCCTCGCCCG
4930428D18Rik	MGLibA_01227	AAACCGTTGCAATAGCCAAA
4930428D18Rik	MGLibA_01228	TAGAGACCAGTAGCAATTGT
4930428D18Rik	MGLibA_01229	AGGTATCATGGTAGTTGTAT
4930430A15Rik	MGLibA_01230	CGTATATATACCTTCATCAG
4930430A15Rik	MGLibA_01231	GCTCCTAGGCTGTTCAAAAC
4930430A15Rik	MGLibA_01232	AGATATGGTCAACCTACTTT
4930430D24Rik	MGLibA_01233	AGATAGCAGAAGCGGTTGCA
4930430D24Rik	MGLibA_01234	ACCCCTATGAAGTGTCCTAC
4930430D24Rik	MGLibA_01235	CTGCAAGTTCCTCTGCACCA
4930430F08Rik	MGLibA_01236	GCAATATTGCTGGCACTCGT
4930430F08Rik	MGLibA_01237	TTCTATCTAGTCGAGCCCAA
4930430F08Rik	MGLibA_01238	TTACGAGTTTGGAATTGCCC
4930432K09Rik	MGLibA_01239	CCATCTCTGAATATCCCGTT
4930432K09Rik	MGLibA_01240	ATCACCCTCGTCCACTGAAG
4930432K09Rik	MGLibA_01241	GCAGGAACTGCTACGGGCTC
4930432K21Rik	MGLibA_01242	GCTCTTTGGGTGATCCTGCG
4930432K21Rik	MGLibA_01243	GCTGCAACAGAGTGCTCCAC
4930432K21Rik	MGLibA_01244	CGGCCATATAGCCCAAGAAA
4930432M17Rik	MGLibA_01245	ATAATCCGTCATTGACAAAG
4930432M17Rik	MGLibA_01246	GAAAGCATGACGTGAAATCC
4930432M17Rik	MGLibA_01247	TGCCCCCTTTGATACAGTCT
4930433I11Rik	MGLibA_01248	TACATTAGATCGCATGGCAC
4930433I11Rik	MGLibA_01249	CTAAAGACTCCACAGTTGTC
4930433I11Rik	MGLibA_01250	ATGGAAATTTCCCGATACTA
4930435E12Rik	MGLibA_01251	TTAGTGTTCGGCTCTCGATG
4930435E12Rik	MGLibA_01252	TCATGTTGCACTTCGCTATG
4930435E12Rik	MGLibA_01253	ATAGCGAAGTGCAACATGAT
4930444G20Rik	MGLibA_01254	CTCGGGAGCTCTTGATCTCG
4930444G20Rik	MGLibA_01255	CAATAGCTTATTCCCCAATA
4930444G20Rik	MGLibA_01256	AAAAAGCCTATTACAGACCG
4930444P10Rik	MGLibA_01257	GGAGTATGACACTATTCGCC
4930444P10Rik	MGLibA_01258	TTGGAACCCGTTAGCAGTCT
4930444P10Rik	MGLibA_01259	TGCCATACTGCACGACTCCT
4930447A16Rik	MGLibA_01260	TCAGAGACGCAACAATCCTG
4930447A16Rik	MGLibA_01261	TGTGCATCCTCCCCAACGCA
4930447A16Rik	MGLibA_01262	GTAATGTCTGCAGAGTGACC
4930447C04Rik	MGLibA_01263	TACTTATGTCTTGCTCATAC
4930447C04Rik	MGLibA_01264	AGCTATAAACAAAGTAGATG
4930447C04Rik	MGLibA_01265	TTTCTTGGTAAGCAGTAAGC
4930449I24Rik	MGLibA_01266	GTAAGACACGAATAATTGCC
4930449I24Rik	MGLibA_01267	CTCTGGGAGGCAGGAGAGTC
4930449I24Rik	MGLibA_01268	CCACTCACGTTCTCATCAGC
4930451C15Rik	MGLibA_01269	GTGCCGAAGGTTCAATTCAG
4930451C15Rik	MGLibA_01270	GTTCCAGGGGGTCCGGGCAT
4930451C15Rik	MGLibA_01271	CAAGGGCAGTGCAGATCGCC
4930451G09Rik	MGLibA_01272	GCTGACCGCTGCCAAGACCA
4930451G09Rik	MGLibA_01273	ATCAAAGGACTTGGCCCATC
4930451G09Rik	MGLibA_01274	CCTGACTCATCGACACCAAC
4930451I11Rik	MGLibA_01275	CCTATAACGTTCGTTAAGAC
4930451I11Rik	MGLibA_01276	CCTGTCTTAACGAACGTTAT
4930451I11Rik	MGLibA_01277	CGTGGGGGGTTATGAAGCTG
4930452B06Rik	MGLibA_01278	TGGGCAGTCCGTCTGTGATT
4930452B06Rik	MGLibA_01279	CGGATTTGCTTATTCTCCTT
4930452B06Rik	MGLibA_01280	CAACAGAATCCAGTTACCGA
4930453H23Rik	MGLibA_01281	AATAGATTAGAATCACGATC
4930453H23Rik	MGLibA_01282	CTGTATTATTATCACTCGGT
4930453H23Rik	MGLibA_01283	GGCCGATTGATACCTTTCAG
4930453N24Rik	MGLibA_01284	CGCCTACCTTGGCGGTCCAC
4930453N24Rik	MGLibA_01285	ATGTCCTCCGTCTTTGTAAC
4930453N24Rik	MGLibA_01286	GGACATCCAGCTCTTTAAGC
4930467E23Rik	MGLibA_01287	CCAATAGCTACCTTAATCAA
4930467E23Rik	MGLibA_01288	TGCCCACAACCATCCAGACG
4930467E23Rik	MGLibA_01289	CAATGTCTACGTTGTGCTCA
4930468A15Rik	MGLibA_01290	TTACTTATCGATCATTCGCA
4930468A15Rik	MGLibA_01291	GCCTCCCTCAATGGCGAGTA
4930468A15Rik	MGLibA_01292	TTGCGATGAGTAGCAGATGT
4930469G21Rik	MGLibA_01293	CCACGTTGTCCCGTCACAAA
4930469G21Rik	MGLibA_01294	AAAAATTCTCAGACGAGCTC
4930469G21Rik	MGLibA_01295	CGAATCCACTCTTTCTAACG
4930474N05Rik	MGLibA_01296	AAAATGGCCACAGGCGTTGA
4930474N05Rik	MGLibA_01297	ACTCTTGCCTTCAACGCCTG
4930474N05Rik	MGLibA_01298	TATTTACAACGTTTAAGTTC
4930480E11Rik	MGLibA_01299	ACCAGCTTCCTCGATTACCC
4930480E11Rik	MGLibA_01300	TCTGAGAATTCGTCATAAGT
4930480E11Rik	MGLibA_01301	TAGAAGACCACAATACAAGT
4930486L24Rik	MGLibA_01302	ACGCGAGGAAGCCCTTATGA
4930486L24Rik	MGLibA_01303	TAGATCCCATGCAGTCCAGC
4930486L24Rik	MGLibA_01304	AGGGTTATTGTGCCTCTAGT
4930502E18Rik	MGLibA_01305	GTGACTGCGTTCAATCCACG
4930502E18Rik	MGLibA_01306	GACCCCAGTACAAGTATTGT
4930502E18Rik	MGLibA_01307	GCCAGTCTCAACGTCAGCAC
4930503B20Rik	MGLibA_01308	TCTGAGGACGACGCATTCCG
4930503B20Rik	MGLibA_01309	TCCCGATGGAACCGAAACAA
4930503B20Rik	MGLibA_01310	ATTTCTCGTCATCAAGAGCA
4930503E14Rik	MGLibA_01311	CACGCAGATGTTCTCTTCGA
4930503E14Rik	MGLibA_01312	AGGCTATTTCACAGGGAGAA
4930503E14Rik	MGLibA_01313	ATGGCAGATTCCTTCTGCCT
4930503L19Rik	MGLibA_01314	CTGACGTTAAGTATCCAATT
4930503L19Rik	MGLibA_01315	CAAATTGGATACTTAACGTC
4930503L19Rik	MGLibA_01316	AACTTGAAGCAGAACGAACG
4930504O13Rik	MGLibA_01317	AATTACGATGAACGAGATAG
4930504O13Rik	MGLibA_01318	CTCGTTCATCGTAATTTCCC
4930504O13Rik	MGLibA_01319	TGCACCCTGCCACCCCGAGC
4930505A04Rik	MGLibA_01320	GTCACTCCGCTGGACACTTT
4930505A04Rik	MGLibA_01321	TGCATCCGGCTGTGTTTGAC
4930505A04Rik	MGLibA_01322	GGCTATGCCAATAGTTCCTA
4930506M07Rik	MGLibA_01323	AAGGTCTTCATATTCGCCAA
4930506M07Rik	MGLibA_01324	CCTACCTTGCTCCTTCAAGC
4930506M07Rik	MGLibA_01325	ACCCGCCAAAATGAACAGCT
4930513O06Rik	MGLibA_01326	TTGATCGTCGAATGCTGACA
4930513O06Rik	MGLibA_01327	TTAACCTTATTCTGATCTCT
4930513O06Rik	MGLibA_01328	TCCCAATAAAGTTGAAAGTG
4930519F16Rik	MGLibA_01329	ATTCTTGAAAAGCCTATCGA
4930519F16Rik	MGLibA_01330	GGTATTTCATCCCCATCGAT
4930519F16Rik	MGLibA_01331	ATTACCCAGCAGTCTTCCCG
4930519G04Rik	MGLibA_01332	CAGACCGTCATTGGGATCTG
4930519G04Rik	MGLibA_01333	TACCTCCATGATGACCCTGT
4930519G04Rik	MGLibA_01334	CCCGTTTGTGGCCACCCAGC
4930522H14Rik	MGLibA_01335	CCGTAGAAGAAGCCGAAGAC
4930522H14Rik	MGLibA_01336	CCCGAGTAAAGGATTCTTTA
4930522H14Rik	MGLibA_01337	TAGTCACTTAACCTACTTTA
4930523C07Rik	MGLibA_01338	ATCCGGATCAGACACGAAAG
4930523C07Rik	MGLibA_01339	GCTCACTAGACAAGCAGTGA
4930523C07Rik	MGLibA_01340	CGTCTTCAACACAGTCTGCC
4930524B15Rik	MGLibA_01341	CGGGTCACGTAGATTAAGCG
4930524B15Rik	MGLibA_01342	ATTCCGCCCCTTTCCAGCGG
4930524B15Rik	MGLibA_01343	TGAAGCCTCCAAGCTAATGA
4930524N10Rik	MGLibA_01344	ACAGCCCTATAAACTCGACC
4930524N10Rik	MGLibA_01345	ATTGTCCAGGTCGAGTTTAT
4930524N10Rik	MGLibA_01346	GCTATACCCTCAACACTAAA
4930525M21Rik	MGLibA_01347	AGATAGCAGAATCAGCTTTA
4930525M21Rik	MGLibA_01348	TTCTAAAAACTACAATATGA
4930525M21Rik	MGLibA_01349	ATCCCTATGAAGTGTCCTAC
4930526D03Rik	MGLibA_01350	TTCGGGTGTAGCGCAACCGC
4930526D03Rik	MGLibA_01351	GCGCGGGTCAGGCATGTCGT
4930526D03Rik	MGLibA_01352	CGCGCGCGCTGCCATCCGAC
4930529M08Rik	MGLibA_01353	CAACTGGAACGTCGCCAAGC
4930529M08Rik	MGLibA_01354	CTGCTTGGCGACGTTCCAGT
4930529M08Rik	MGLibA_01355	AGCTGCATATTCGCAAAGCC
4930538K18Rik	MGLibA_01356	GCGTGGATGGGCCTCTGAAT
4930538K18Rik	MGLibA_01357	GGGTAGGCCCTTGTATCCAG
4930538K18Rik	MGLibA_01358	CTAGACTCACCCAGTTTGTG
4930539E08Rik	MGLibA_01359	TATCTCATGGGGGGCGCTTG
4930539E08Rik	MGLibA_01360	TAGCCCGGTGGAGACCCCGA
4930539E08Rik	MGLibA_01361	CTCGCTGGCTACTAACACAC
4930544D05Rik	MGLibA_01362	GGCCGCAGCTCACGAATATC
4930544D05Rik	MGLibA_01363	CAATGTAGATCTCGGCCCTG
4930544D05Rik	MGLibA_01364	CGACAAGTCGCCCACCCAGA
4930544G11Rik	MGLibA_01365	CAATGCTGTTCGCCAACCCT
4930544G11Rik	MGLibA_01366	CGATACAAGAGTTAGCCAAG
4930544G11Rik	MGLibA_01367	CAAGGGTTGGCGAACAGCAT
4930547C10Rik	MGLibA_01368	ATCAGTCGGTGCAGGCTACT
4930547C10Rik	MGLibA_01369	CTTCACGTTTCTCGCTTCAG
4930547C10Rik	MGLibA_01370	GTACTACTAATTCACTGAAT
4930548H24Rik	MGLibA_01371	GCAAATTCAGTCGACCTGCT
4930548H24Rik	MGLibA_01372	ACTCTAGTTTGTAGTACTCC
4930548H24Rik	MGLibA_01373	GGACCTATTGAAGCTAATCC
4930549C01Rik	MGLibA_01374	ATAAAATAAATCGCCGCCGG
4930549C01Rik	MGLibA_01375	AAAATCAGGTGTTCGTCATA
4930549C01Rik	MGLibA_01376	AAAGCTTATCAACCAAGCCA
4930550C14Rik	MGLibA_01377	CGTCCAAGTCCGATTCAGGT
4930550C14Rik	MGLibA_01378	ATGTACCTCACTATCTGACG
4930550C14Rik	MGLibA_01379	TCCACCACTCCGCTTTCAAG
4930550L24Rik	MGLibA_01380	CTTTGCTTGATGCAGACGCT
4930550L24Rik	MGLibA_01381	ATTGCTGATCCGCCCATCAT
4930550L24Rik	MGLibA_01382	TTCCTTCACCGCTTTGTATA
4930555G01Rik	MGLibA_01383	TGGGTTGAAGTATTTCTAGC
4930555G01Rik	MGLibA_01384	CCTCATACATGTAAACATTC
4930555G01Rik	MGLibA_01385	GTTATCTTCTATCAGTTCCA
4930557A04Rik	MGLibA_01386	CTCTATGAGGCACCAAGACC
4930557A04Rik	MGLibA_01387	CGTAGAAGAGTTCAGGCATT
4930557A04Rik	MGLibA_01388	AGTTCATCGATGTTATCAGT
4930558K02Rik	MGLibA_01389	CAACTGTGCGCTACATGTCG
4930558K02Rik	MGLibA_01390	TGTTCTGACTTCGTACAAGA
4930558K02Rik	MGLibA_01391	CAATGGTTTGTTTACCAGGC
4930562C15Rik	MGLibA_01392	GGCCCCGGAACCACGCCGTA
4930562C15Rik	MGLibA_01393	TTCCAACACACCCTTCGATG
4930562C15Rik	MGLibA_01394	AGCTTACCACTTCCCGCTGC
4930563D23Rik	MGLibA_01395	CCATAACCAACAAGGTGCGC
4930563D23Rik	MGLibA_01396	CTGAGATCGCTGCAACACAA
4930563D23Rik	MGLibA_01397	CTACACGCTGGGGGCAGTCA
4930563E22Rik	MGLibA_01398	CTGCGCGCGCAGATATCGAG
4930563E22Rik	MGLibA_01399	AAACGTCCTCCCGCCACGTC
4930563E22Rik	MGLibA_01400	TCCCCGCAGAATGGGGGCGC
4930564B18Rik	MGLibA_01401	AGGGACTCCCATCCGTCGAC
4930564B18Rik	MGLibA_01402	CTTACCCGACTTAGTCTTGT
4930564B18Rik	MGLibA_01403	GATGCCGAGGATGAGTCTAT
4930564C03Rik	MGLibA_01404	CAAAAGGTAATGCGAGTCCA
4930564C03Rik	MGLibA_01405	TCATCTCTTTCTTCACTCGA
4930564C03Rik	MGLibA_01406	CGTACATGACTTCTCAAAAA
4930564D02Rik	MGLibA_01407	CCAAGAGTCAGCCGCTGCTT
4930564D02Rik	MGLibA_01408	ACCTTAGAACTGCAAGCTTG
4930564D02Rik	MGLibA_01409	AAGACAAATGGATAAGAAGA
4930567H17Rik	MGLibA_01410	ATGAGCGCACCAGCCACTCA
4930567H17Rik	MGLibA_01411	GCTTTCAGGATGTATCTGCA
4930567H17Rik	MGLibA_01412	CTGCACAATCCAGAATAGAC
4930568D16Rik	MGLibA_01413	CAGACTTTATGAAGCGTCTC
4930568D16Rik	MGLibA_01414	CAATCTACCATACTTTGAGT
4930568D16Rik	MGLibA_01415	TAAGTTCCTTCCCATAAGAC
4930571K23Rik	MGLibA_01416	TCAGCCCATTCAAGATCCGA
4930571K23Rik	MGLibA_01417	GTCCTTGCTGCACTCCCCGT
4930571K23Rik	MGLibA_01418	AGCCGACGGGGAGTGCAGCA
4930578C19Rik	MGLibA_01419	CAGCATAGCGTCGAACCACA
4930578C19Rik	MGLibA_01420	GTCGATGATGCCTAGCGCAC
4930578C19Rik	MGLibA_01421	CCGCAGGTTTGACAACTCAC
4930578I06Rik	MGLibA_01422	TGCGCGCCAGAGCATACTGC
4930578I06Rik	MGLibA_01423	ACCTGCGGAGGCTCCTGAAC
4930578I06Rik	MGLibA_01424	TTTGCTCATGAGCGACTGTC
4930579F01Rik	MGLibA_01425	TCTGTTGCTCATCGCGTCTG
4930579F01Rik	MGLibA_01426	ACCAGTTTAGCCCTTCCGAG
4930579F01Rik	MGLibA_01427	CGTGCACATTCCCAACTACC
4930579G24Rik	MGLibA_01428	CATGCTGAGGGACGACGAAG
4930579G24Rik	MGLibA_01429	TTGAGCTGATACCGCAGACG
4930579G24Rik	MGLibA_01430	CCTCCCTCATCTCCGTCGTC
4930590J08Rik	MGLibA_01431	CGCCTCAGCCCGTCCGAGCC
4930590J08Rik	MGLibA_01432	GAGACATCATCCACGGGCTT
4930590J08Rik	MGLibA_01433	TTCAGCAGGTGCCAATCCTT
4930591A17Rik	MGLibA_01434	ACCCGCTAGGGCCTCAACGC
4930591A17Rik	MGLibA_01435	TCACTCGCCACCCGTGTTCC
4930591A17Rik	MGLibA_01436	TCACGAGTCACAATTCCTGC
4930595M18Rik	MGLibA_01437	TGCTCAACCCGATTGTAGCT
4930595M18Rik	MGLibA_01438	GTCTTTCGCATTCGCTCTGA
4930595M18Rik	MGLibA_01439	ATTATATGTTTGCGACAAAT
4930596D02Rik	MGLibA_01440	CGGACATTAAGATCCGAATC
4930596D02Rik	MGLibA_01441	TATCCGCCCCAGAAGATCCA
4930596D02Rik	MGLibA_01442	GAGCATGAACATGCCAGATT
4931406B18Rik	MGLibA_01443	GAGGAATAAAGCCGACGCTA
4931406B18Rik	MGLibA_01444	CGAAGTCTCCTAATGATTTC
4931406B18Rik	MGLibA_01445	ATGGTACAGCTCAAAGTCAC
4931406C07Rik	MGLibA_01446	CAGGTCCATTTCAGACGCTT
4931406C07Rik	MGLibA_01447	TTGAACCCAAGCGTCTGAAA
4931406C07Rik	MGLibA_01448	GAACACAACCAACCTGTGAA
4931406P16Rik	MGLibA_01449	AAGTGCGATCCTATCTGCAC
4931406P16Rik	MGLibA_01450	GAAGCTGTGCGATCCTGGCG
4931406P16Rik	MGLibA_01451	GATAGGATCGCACTTCCTGA
4931408C20Rik	MGLibA_01452	TTCTTCGAGGAACTTATAGC
4931408C20Rik	MGLibA_01453	GAAATTCCCCGACCAGTTAC
4931408C20Rik	MGLibA_01454	CTGCTCCATGTCCATAGTAG
4931409K22Rik	MGLibA_01455	GCACCTCTTCGAGAGTCACG
4931409K22Rik	MGLibA_01456	CGCAGCAACCGACGCTTCTG
4931409K22Rik	MGLibA_01457	CCACTTTCATGCGAGAAATC
4931414P19Rik	MGLibA_01458	AACTTCGAAGTCGCCGATAC
4931414P19Rik	MGLibA_01459	GGGTTCAATACAACGAGTGC
4931414P19Rik	MGLibA_01460	CACCAGATCTCGCTTCCGCC
4931417E11Rik	MGLibA_01461	GCATCAGCACCCGACATGAG
4931417E11Rik	MGLibA_01462	CCTTCGATGATTATCCGTGA
4931417E11Rik	MGLibA_01463	TTGACACGTATAGGTGCCAC
4931423N10Rik	MGLibA_01464	TAACATCACACCCCTGATGA
4931423N10Rik	MGLibA_01465	CTATGGTATACCTTCATCAG
4931423N10Rik	MGLibA_01466	GCTTTACGTTATGCTATTGA
4931428F04Rik	MGLibA_01467	TACTGCGTCCGTGCCAAGCG
4931428F04Rik	MGLibA_01468	TGAATAATTCGCGGCAACCG
4931428F04Rik	MGLibA_01469	GGAGAACAGCCGACCCACAC
4931429I11Rik	MGLibA_01470	ACCTCCGATATGATCCCAAC
4931429I11Rik	MGLibA_01471	CGCTTCTAACCCCAATTTAC
4931429I11Rik	MGLibA_01472	GAAGATGGCCCGTAGTAATT
4931429L15Rik	MGLibA_01473	CTGGACCGTGACAAACCCTG
4931429L15Rik	MGLibA_01474	TTGCTGAATGGCATCCCCCC
4931429L15Rik	MGLibA_01475	AGGACACCCAAGTCCTAGTG
4931431F19Rik	MGLibA_01476	TCAGAAGCCCGCGCAATCGC
4931431F19Rik	MGLibA_01477	CACCAACCCTCGAGCGCTGC
4931431F19Rik	MGLibA_01478	TCAGTATGTCTTGATCCCGG
4931440F15Rik	MGLibA_01479	GGGCGTCTTCCCGTCACTGC
4931440F15Rik	MGLibA_01480	CCTGGACGTGGTGCGCTGCC
4931440F15Rik	MGLibA_01481	GTGAAGCCGTTCTTGCCACG
4931440L10Rik	MGLibA_01482	AGCCCACCTTCGAGCGAATG
4931440L10Rik	MGLibA_01483	TGTCAACCACATTCGCTCGA
4931440L10Rik	MGLibA_01484	TTTGCTTGTCACGCTTCTCA
4932411E22Rik	MGLibA_01485	CCCTATTCCGACACACTCGC
4932411E22Rik	MGLibA_01486	CAGCGCCCCAGATGTCCTAC
4932411E22Rik	MGLibA_01487	CCCTTCATCATGCCGCTCTC
4932411N23Rik	MGLibA_01488	CACCGGTCTTTGACCGAAGA
4932411N23Rik	MGLibA_01489	CCGATGAAAGTGAAATTCGC
4932411N23Rik	MGLibA_01490	CCTTACTTGTGAACCATGCT
4932414N04Rik	MGLibA_01491	AGCGGCCATACCCCACATCG
4932414N04Rik	MGLibA_01492	TATATGAATGAACCGCATCC
4932414N04Rik	MGLibA_01493	TTTACAGGCTCTAAAGTACG
4932416K20Rik	MGLibA_01494	TCCATCGCCACATCGACCTC
4932416K20Rik	MGLibA_01495	GTGGCGATGGACGAAGCACG
4932416K20Rik	MGLibA_01496	GTCCCCTGCTATACTAGCTT
4932418E24Rik	MGLibA_01497	CTTCCGCCATAGCATCGTCG
4932418E24Rik	MGLibA_01498	ACAAAACCTCGACGATGCTA
4932418E24Rik	MGLibA_01499	CTGACGCATGAAGTCACGTA
4932429P05Rik	MGLibA_01500	CTGGAGCCGCTCAATGTATT
4932429P05Rik	MGLibA_01501	CTTAGTCCGAGAGTATCTAC
4932429P05Rik	MGLibA_01502	GTGCCCTATCACAAACAACG
4932438A13Rik	MGLibA_01503	GGACGCCTTCAAGAATTGTT
4932438A13Rik	MGLibA_01504	GAACGCAGTCCAAAATTGAA
4932438A13Rik	MGLibA_01505	ATCTTACATACTACAATTCT
4932438H23Rik	MGLibA_01506	GGGCAACGATGCCTAGCGCT
4932438H23Rik	MGLibA_01507	CCAGAGTGAACTTCAGCACG
4932438H23Rik	MGLibA_01508	GAGGCTTCGCATCCATACTA
4932443I19Rik	MGLibA_01509	TGACCACCCCGTGGGCTAAT
4932443I19Rik	MGLibA_01510	TAGCCCACGGGGTGGTCAGC
4932443I19Rik	MGLibA_01511	TGGCCTCCGCCATGAAAACC
4933402D24Rik	MGLibA_01512	TGCCGAGTCATTCTGACCAA
4933402D24Rik	MGLibA_01513	ACTGTCAGCCCGCTCTCAGA
4933402D24Rik	MGLibA_01514	GTGCGCTCACCTTCTGAGAG
4933402E13Rik	MGLibA_01515	CGCTCGACAAACCACGCATT
4933402E13Rik	MGLibA_01516	ATACGCTGAGTGACAGCGAT
4933402E13Rik	MGLibA_01517	TCATCGTCATCAGTTTCCGT
4933402J07Rik	MGLibA_01518	CGTACGTCCTGTCAAGAAGA
4933402J07Rik	MGLibA_01519	GAAAGCGCTTACCCGACTGT
4933402J07Rik	MGLibA_01520	GATCCATGCCCTTCTCCATA
4933402N03Rik	MGLibA_01521	GTTCCAAACGCCGCACCGAG
4933402N03Rik	MGLibA_01522	CTCCCCTTTCTCCCCCCGAT
4933402N03Rik	MGLibA_01523	GCCGGAGCATGATTAAGGAG
4933402N22Rik	MGLibA_01524	CCTACATAGCCAGCTCCTGA
4933402N22Rik	MGLibA_01525	AAAAGAGTTCCAATTACAAT
4933402N22Rik	MGLibA_01526	CAGTGCATACCTATTGTAAT
4933402P03Rik	MGLibA_01527	CCGCTTGCCTAAGCGAGTAG
4933402P03Rik	MGLibA_01528	ACCAGCAGAGACTTCGCAAC
4933402P03Rik	MGLibA_01529	GGTATTGCTCGCAGCACCTC
4933403O08Rik	MGLibA_01530	GGCACCGCAATACTTGTTGC
4933403O08Rik	MGLibA_01531	GATAATTCTGCACGTCCCAG
4933403O08Rik	MGLibA_01532	AGCTTCTACTACGTTGCCTT
4933405L10Rik	MGLibA_01533	CCCGCCACTCTTGCGTTTCT
4933405L10Rik	MGLibA_01534	CGCACCCGCCGCCGAGACCT
4933405L10Rik	MGLibA_01535	GGTGGATAAGACGACGCAAG
4933405O20Rik	MGLibA_01536	CACCTCGACATCTAATGAAG
4933405O20Rik	MGLibA_01537	GCTGACCAGCTGTATCATGC
4933405O20Rik	MGLibA_01538	TATTGCCCTTCAGAGCGACA
4933406J08Rik	MGLibA_01539	CCTCGCACCCTGACACGCTG
4933406J08Rik	MGLibA_01540	GCGAGGCATCACAGCTAAAC
4933406J08Rik	MGLibA_01541	AGCTATTGCAGCAAGATAGT
4933406M09Rik	MGLibA_01542	CATCTCATGACTACCCCGTC
4933406M09Rik	MGLibA_01543	CTTTCCGGAGAGCGGCATGC
4933406M09Rik	MGLibA_01544	GTGGATGTGCGTCCGAGTCC
4933408B17Rik	MGLibA_01545	TGGACTTAACGACCCTGAAG
4933408B17Rik	MGLibA_01546	CCGAGTTCAGGAAGCTCCCC
4933408B17Rik	MGLibA_01547	GATCCTGAATAGGATCACCT
4933409G03Rik	MGLibA_01548	CCAGCCTACTACCACCGAAG
4933409G03Rik	MGLibA_01549	CGCTGGACAAGCACAACTTG
4933409G03Rik	MGLibA_01550	GAACTCTCACCTGACTGGGA
4933411G11Rik	MGLibA_01551	TGGTCAGTGGAGACGCCGTG
4933411G11Rik	MGLibA_01552	GTGTCTCTTACCGAGCAACT
4933411G11Rik	MGLibA_01553	TTCCTTCACAGAGGATCCCG
4933411K16Rik	MGLibA_01554	TCCACAACTCACCGTCGTAA
4933411K16Rik	MGLibA_01555	AGTCAATACCACCCTCCACG
4933411K16Rik	MGLibA_01556	GTTAGCCACGCGATGCCCCT
4933411K20Rik	MGLibA_01557	CCCCGAATGTTCGTACTGCT
4933411K20Rik	MGLibA_01558	GGGATGGCCGATCGATCTTC
4933411K20Rik	MGLibA_01559	TTTGGCGTCATGGATCGGTT
4933412E24Rik	MGLibA_01560	GAGAGCTCCGCAAGCTTCCG
4933412E24Rik	MGLibA_01561	ACTACCCGGGGACTTACCTC
4933412E24Rik	MGLibA_01562	AGCGTCAGAGAACCCATCCG
4933413G19Rik	MGLibA_01563	TACCCTATGACAGTAACGTC
4933413G19Rik	MGLibA_01564	CGCCAGACGTTACTGTCATA
4933413G19Rik	MGLibA_01565	TCTTTGCTCAGGGGCACCGT
4933415F23Rik	MGLibA_01566	CCGGGGCCAGGGGTTTCGCC
4933415F23Rik	MGLibA_01567	GTTCTAAGATCCAGTCGTCC
4933415F23Rik	MGLibA_01568	TACTTGACGATGATCTTATC
4933416C03Rik	MGLibA_01569	AAGCCCGCCGATATGAAGCA
4933416C03Rik	MGLibA_01570	GACGCCATCTACCTGAACGA
4933416C03Rik	MGLibA_01571	CTATTGTGCAGCGCCGATGA
4933416I08Rik	MGLibA_01572	TTGGGATACACCCCTATTCT
4933416I08Rik	MGLibA_01573	ACTTACTAATCATCGTCTTC
4933416I08Rik	MGLibA_01574	ACCTTGTCTCCAGCACGCAG
4933417A18Rik	MGLibA_01575	AAGCACCTATGAGCCGCCCA
4933417A18Rik	MGLibA_01576	ACAGCACTTTGTCGTCCACT
4933417A18Rik	MGLibA_01577	GCTCAATGTTCCAGTGCTCA
4933421I07Rik	MGLibA_01578	CTCGACTCTTGTAGTCGAAT
4933421I07Rik	MGLibA_01579	TTCAATGCAGTCAGTCCGGA
4933421I07Rik	MGLibA_01580	TGGGTATCTCCATCTCCGAA
4933422H20Rik	MGLibA_01581	GATTCAGACCATGCGAGACG
4933422H20Rik	MGLibA_01582	CGGTTCGTGAGGTCCCACAC
4933422H20Rik	MGLibA_01583	TGCGGGCCCGTTCATCCTCC
4933425L06Rik	MGLibA_01584	GGAGGCCATGACCACGAATA
4933425L06Rik	MGLibA_01585	TATGACAGAATACACCCGCC
4933425L06Rik	MGLibA_01586	GAGTGCCACATCAGCATGCG
4933426M11Rik	MGLibA_01587	GGTCTTTACAAGGCCGGGGG
4933426M11Rik	MGLibA_01588	GGTCCCTGCGCTGTCCATAG
4933426M11Rik	MGLibA_01589	GAAGCCACTATGGACAGCGC
4933427D06Rik	MGLibA_01590	CCCTCTGAGATGCCCGATCA
4933427D06Rik	MGLibA_01591	TTGCTTATGTACGTTCGCAG
4933427D06Rik	MGLibA_01592	GTAGACGAGCCTAAAGAGTC
4933427D14Rik	MGLibA_01593	CCGGATGGCTGCTCGATGAG
4933427D14Rik	MGLibA_01594	CCGCTCATCGAGCAGCCATC
4933427D14Rik	MGLibA_01595	ATACACCTTAGCGCCCGAGC
4933427G17Rik	MGLibA_01596	GCTTCAACCATGTCCGCCAC
4933427G17Rik	MGLibA_01597	GGGTGCTGTCAAATGCGCAC
4933427G17Rik	MGLibA_01598	CGTCCTCTCCGAGAGCGAAC
4933428G20Rik	MGLibA_01599	CCCAGATCGTTAGCCCCCCC
4933428G20Rik	MGLibA_01600	CCTGGGGGGGCTAACGATCT
4933428G20Rik	MGLibA_01601	CACCGACGATGACTCCGAGC
4933430I17Rik	MGLibA_01602	CGACAATGAGGGACGATCTT
4933430I17Rik	MGLibA_01603	TACAAACGGCTTCGTCCCAC
4933430I17Rik	MGLibA_01604	AATTGACCTGCTCTGACGTT
4933433C11Rik	MGLibA_01605	AACCGGGTACTTGCGACCGA
4933433C11Rik	MGLibA_01606	AGCTACAAGGACCTCGGGCT
4933433C11Rik	MGLibA_01607	CTGGCTCAGCGGCGTGTACT
4933434E20Rik	MGLibA_01608	TAACTTACCAGAGGCACGGA
4933434E20Rik	MGLibA_01609	CTAGATGCCATCCGTGCCTC
4933434E20Rik	MGLibA_01610	GTCACATACTTTGATTCCCC
4933434I20Rik	MGLibA_01611	GCCCACACAACAAGATCATC
4933434I20Rik	MGLibA_01612	TAACTGCAGAAACCACGTTT
4933434I20Rik	MGLibA_01613	TTTAAAATCTGTTGTTCGCA
4933436I01Rik	MGLibA_01614	TTGCCAGAACCCCTAGATAC
4933436I01Rik	MGLibA_01615	CAACTACACGAACAAGTAGC
4933436I01Rik	MGLibA_01616	CTATCAAGACAGACGTGAAA
2025-03-05	MGLibA_01617	TGTCACTGCTCCATAAGTCA
2025-03-05	MGLibA_01618	CAGGTTGTAGGCCATAAAGA
2025-03-05	MGLibA_01619	AAGATGATAGAACAGCTGAG
Sept5	MGLibA_01620	GACATCGACAAGCAGTACGT
Sept5	MGLibA_01621	TTTCGACTTCACGCTCATGG
Sept5	MGLibA_01622	CTTTCTGACCGACCTGTATA
5031410I06Rik	MGLibA_01623	TCACAGACAGACAACATCCC
5031410I06Rik	MGLibA_01624	CAATGTATACCTCTTGTTCA
5031410I06Rik	MGLibA_01625	CTGGGGTCAGGCCCTACCAC
5031414D18Rik	MGLibA_01626	TCCAGTCCCACGTAACCTGC
5031414D18Rik	MGLibA_01627	GAAGACGCCAGCAGGTTACG
5031414D18Rik	MGLibA_01628	GCAGCATGAACGTCTCTAGT
5031439G07Rik	MGLibA_01629	ACATGCTCTTCTACGTGCGC
5031439G07Rik	MGLibA_01630	GCGAGCCTACCCAGGCAACG
5031439G07Rik	MGLibA_01631	GCTGTGTGCACGCGTGCCGA
5033411D12Rik	MGLibA_01632	TAACATTGTAGAGTACTGGC
5033411D12Rik	MGLibA_01633	AAGATCTCCTAAATTCATCG
5033411D12Rik	MGLibA_01634	CTGGTGATGACACACGATCT
5330417C22Rik	MGLibA_01635	GTTAGAAACATCGCCATAAC
5330417C22Rik	MGLibA_01636	GTCTCCCCGGGGAACCCACT
5330417C22Rik	MGLibA_01637	TGCTTGGCAGCGTATGTGCC
5430401F13Rik	MGLibA_01638	TCAGAGCTTCGTCTACTACG
5430401F13Rik	MGLibA_01639	AAGCTCTGATGATGACAACT
5430401F13Rik	MGLibA_01640	GGAAGCGCTCTTCAAGAAGA
5430402E10Rik	MGLibA_01641	TATGCTCAAAATACGCTCTC
5430402E10Rik	MGLibA_01642	CTATTTAGGTTAATGGGGAC
5430402E10Rik	MGLibA_01643	GTGTCAGACACACACTGTTG
5430419D17Rik	MGLibA_01644	GCCCCGAGTTCCTCTGTATC
5430419D17Rik	MGLibA_01645	GCTGCTCCTCAGACACGCCC
5430419D17Rik	MGLibA_01646	GCCTAAGAGAAGCTCCATCC
5430421N21Rik	MGLibA_01647	CACATCTGTCATCGTCAAGA
5430421N21Rik	MGLibA_01648	ATGAAGAAGAAGTTGCACTC
5430421N21Rik	MGLibA_01649	TGCATGGCAGGTGCGCTTCC
5430427O19Rik	MGLibA_01650	TCCAGTAGGATGAGTACCGC
5430427O19Rik	MGLibA_01651	TACAACGACTTACATATTGC
5430427O19Rik	MGLibA_01652	TATGTGAGCTGCAAATCCTC
5430435G22Rik	MGLibA_01653	TCAGGAGCGGTTCCGCTCAA
5430435G22Rik	MGLibA_01654	CCATAGGGATAATCTTTGCC
5430435G22Rik	MGLibA_01655	TGACACAACTTTGAAGCTGC
5530400C23Rik	MGLibA_01656	ACATCATGATTAACTACTCG
5530400C23Rik	MGLibA_01657	TTGAACAATGATAGTACATC
5530400C23Rik	MGLibA_01658	CGGAGCAATTTAAGAGGATG
5730409E04Rik	MGLibA_01659	GGAGAAACACCACGCGCATT
5730409E04Rik	MGLibA_01660	GATACATCACCAAATGCGCG
5730409E04Rik	MGLibA_01661	TCCAGAGGGCTCGGACCTCG
5730455P16Rik	MGLibA_01662	GATAGTGATGATGGACGTTC
5730455P16Rik	MGLibA_01663	AGAATTCCAGGTTACCGAGT
5730455P16Rik	MGLibA_01664	GCAATGAAACTGCGAAGTTC
5730507C01Rik	MGLibA_01665	CCAGTGCCGGGCAACCGTGG
5730507C01Rik	MGLibA_01666	TAAACTTCCCAGTTGTGCAA
5730507C01Rik	MGLibA_01667	CCGGCACTGGGCCGTGCTCG
5730508B09Rik	MGLibA_01668	CGCCGGCGGGGAGTGCGACG
5730508B09Rik	MGLibA_01669	AAAGAACGGCAACGAGTCCA
5730508B09Rik	MGLibA_01670	GCGGTGGGATGTGCTCGGCC
5730559C18Rik	MGLibA_01671	ACGCTGCTCCGATCCTGCGC
5730559C18Rik	MGLibA_01672	TGTTCCGCCGCCGATCACCC
5730559C18Rik	MGLibA_01673	GCGGGACCTTCAGCGTTGCC
5830403L16Rik	MGLibA_01674	ACTTCATGTACCGCAAACAG
5830403L16Rik	MGLibA_01675	ATGCTGTACAAACCAATCTC
5830403L16Rik	MGLibA_01676	AATATCCACCATCCCGTCCT
5830411N06Rik	MGLibA_01677	TTCGTTGCCCATACAGCGAA
5830411N06Rik	MGLibA_01678	CCTGATCAATGTGAACGTCC
5830411N06Rik	MGLibA_01679	GACAGAGGCCTTTCGCTGTA
5830415F09Rik	MGLibA_01680	TGAGTCGTAGTCAGCAATGT
5830415F09Rik	MGLibA_01681	TGTTGGCCGTGCCATCAACC
5830415F09Rik	MGLibA_01682	GTACCGCCGGAAGCTCTGCG
5830418K08Rik	MGLibA_01683	CGAGAAAGAGCATCCAAGTC
5830418K08Rik	MGLibA_01684	AAGGCACATAAAAGCTCGAA
5830418K08Rik	MGLibA_01685	ACGAAAACTAAGATTGCTGC
5830473C10Rik	MGLibA_01686	TACACAATACCTTTGTCCGC
5830473C10Rik	MGLibA_01687	TGAACACGTGACTATCCACC
5830473C10Rik	MGLibA_01688	ATGATACACCCCTGATTCCA
2025-03-06	MGLibA_01689	GGTAGCCGTGAAGGCATATC
2025-03-06	MGLibA_01690	TTGGCACTGCAATACGATAC
2025-03-06	MGLibA_01691	CACGTTGACAGCATGTCTAG
Sept6	MGLibA_01692	AGCGGCCGATATAGCTCGCC
Sept6	MGLibA_01693	CACCACCTGGCGAGCTATAT
Sept6	MGLibA_01694	TTGTATTTCATTGCCCCGAC
6030419C18Rik	MGLibA_01695	TCCGTTGACCACCCGACGCT
6030419C18Rik	MGLibA_01696	CATCCCCAACGGGCCACGAG
6030419C18Rik	MGLibA_01697	GATTCGACAGCGCATGAAGA
6030458C11Rik	MGLibA_01698	TATGTCCAGAATCGCCCCAG
6030458C11Rik	MGLibA_01699	CCGTCCTGCTCACGTTCCGG
6030458C11Rik	MGLibA_01700	ACCTCAGGAAGGTTACTATC
6030468B19Rik	MGLibA_01701	CTGACTTCGTCCTACGCCAT
6030468B19Rik	MGLibA_01702	CAATAACGGCTATGGAGACG
6030468B19Rik	MGLibA_01703	TGCGAAGCTGAAAACGATGT
6030498E09Rik	MGLibA_01704	TCCCGCTTCTATACATCTAA
6030498E09Rik	MGLibA_01705	CCGTACCCAGACCCAGTCCA
6030498E09Rik	MGLibA_01706	GTAAATATGAGTGTGACAAT
6330403A02Rik	MGLibA_01707	CGGGGGGCATCGTCGTCCAG
6330403A02Rik	MGLibA_01708	TGGGGCACGCACCGACCTCC
6330403A02Rik	MGLibA_01709	GCTCACGGCCATCGTTATGG
6330403K07Rik	MGLibA_01710	CAGCGCGTTTCCGAAACAAA
6330403K07Rik	MGLibA_01711	ACTTAGGTGCACGCGCAGTG
6330403K07Rik	MGLibA_01712	TAACCTGCAAACGCGAGTTC
6330408A02Rik	MGLibA_01713	GCCGGGACGCGCCACGCAAC
6330408A02Rik	MGLibA_01714	GCCTGTTGCGTGGCGCGTCC
6330408A02Rik	MGLibA_01715	ACCACGAGTCGATCTCGCAA
6330409D20Rik	MGLibA_01716	GCTAGATATGATAGAGCGCT
6330409D20Rik	MGLibA_01717	CAGCCTATGCGACATCAAGC
6330409D20Rik	MGLibA_01718	TCACCTGCTTGATGTCGCAT
6330416G13Rik	MGLibA_01719	GTGCACAGGTATTGTCGATC
6330416G13Rik	MGLibA_01720	AGGCGTGCTGCTTGCGACCC
6330416G13Rik	MGLibA_01721	ATGATGTACCTCCTCACTTG
6430531B16Rik	MGLibA_01722	TTGTGAAGCACTTCCGCCCT
6430531B16Rik	MGLibA_01723	ACCACTCTGTTCCCGAAAGC
6430531B16Rik	MGLibA_01724	CTGTGCAAGTCCACCAGCCG
6430548M08Rik	MGLibA_01725	CAAAGCGTGCGAACCATTCC
6430548M08Rik	MGLibA_01726	CGCACGCTTTGTGAGCGCAC
6430548M08Rik	MGLibA_01727	CTCAAACAGCACTACCGCGA
6430550D23Rik	MGLibA_01728	GAATTGGGAGTCACTCCAGA
6430550D23Rik	MGLibA_01729	GTTATTGCAGCTTGCTGATC
6430550D23Rik	MGLibA_01730	ATGAACTCAGTGAGCGAGCA
6430571L13Rik	MGLibA_01731	TCCGGCCTCTCACGCATGGA
6430571L13Rik	MGLibA_01732	ATCGGTAAACACCAGCCTGC
6430571L13Rik	MGLibA_01733	GGTAGAGCCTTCAGCGGCGG
6430573F11Rik	MGLibA_01734	GGTTACCAATGTCAGCGACG
6430573F11Rik	MGLibA_01735	GGCAGCCTCGTCGCTGACAT
6430573F11Rik	MGLibA_01736	CTTTGAAATAGCTTCGCAGC
6720489N17Rik	MGLibA_01737	GCATTCTCTCCGTTGCGAGC
6720489N17Rik	MGLibA_01738	GTCGATCAAAGAACACTAAC
6720489N17Rik	MGLibA_01739	AAGATTTCTGTGTCGTAAAA
6820408C15Rik	MGLibA_01740	TAGCATTTCACGCACGCTCA
6820408C15Rik	MGLibA_01741	AGTCGATGCTTCGAAACCAG
6820408C15Rik	MGLibA_01742	CCTTTGACTTGTCGGAGGGG
2025-03-07	MGLibA_01743	GCCAGATTACTGCCGAGTGC
2025-03-07	MGLibA_01744	CGCCTCCTTCTCGAGAACAA
2025-03-07	MGLibA_01745	TTGAGTCATGATCCCGCTGC
Sept7	MGLibA_01746	TCAGCAACCGAAGAACCTTG
Sept7	MGLibA_01747	CTGACAATAGTTGATACTCC
Sept7	MGLibA_01748	GAATTCACTCTTATGGTAGT
7420426K07Rik	MGLibA_01749	AGGGCTGGATAGGCCGTTCC
7420426K07Rik	MGLibA_01750	GAGGTCAGCGCTAGTGCTGC
7420426K07Rik	MGLibA_01751	GGCCTATCCAGCCCTCGTCC
7420461P10Rik	MGLibA_01752	ATGGCCATTTCCACACTTAG
7420461P10Rik	MGLibA_01753	CCTCCGAATCTCAGATCTGC
7420461P10Rik	MGLibA_01754	TCTCTGAGATCAACAAGCGT
7530416G11Rik	MGLibA_01755	GAACGCCTCCTGATTGGAAA
7530416G11Rik	MGLibA_01756	TCTATTCCACGGCAGACAGT
7530416G11Rik	MGLibA_01757	AATACGGGGCCTACACACAA
2025-03-08	MGLibA_01758	GAGCCTCCATTTCGTGCATC
2025-03-08	MGLibA_01759	GACACTGGAGCCGTCGTGGA
2025-03-08	MGLibA_01760	AAGCCTGATGCACGAAATGG
Sept8	MGLibA_01761	CACCGAGACGCGTTCCAAGT
Sept8	MGLibA_01762	TCTTTGACTATCACGACACG
Sept8	MGLibA_01763	CTCTACTTCATCACGCCCAC
8030411F24Rik	MGLibA_01764	CCGCGCTTATGTCGGCACAC
8030411F24Rik	MGLibA_01765	ACATACAAGTTGCTCGAAGT
8030411F24Rik	MGLibA_01766	TCCAAGTAGATGCGAGACCT
8030423J24Rik	MGLibA_01767	GACACCGCTAGAACGCCAAC
8030423J24Rik	MGLibA_01768	TCTCCCTGTTGGCGTTCTAG
8030423J24Rik	MGLibA_01769	AAGTGCTCACCTCGGTACTG
8030462N17Rik	MGLibA_01770	CCGAGACTTTCGTCCAACAG
8030462N17Rik	MGLibA_01771	AGAGGTCGTCGACCTTACCT
8030462N17Rik	MGLibA_01772	CTCATAAACTCGGCCAGTTG
8430408G22Rik	MGLibA_01773	TACACCTGACGTAGTCATCC
8430408G22Rik	MGLibA_01774	TCTCGCCCCAGCAGTATCCT
8430408G22Rik	MGLibA_01775	GCCGTCCCAACAGACCCTCC
8430419L09Rik	MGLibA_01776	AGCGCATTCAATGCGACGTC
8430419L09Rik	MGLibA_01777	TGAGTACGACCCCCTCACGC
8430419L09Rik	MGLibA_01778	TGAGGGGGTCGTACTCACCG
8430427H17Rik	MGLibA_01779	CATGGACCCCGAGCGGCTCA
8430427H17Rik	MGLibA_01780	ATCAGTGCCGCAGCCGTCTG
8430427H17Rik	MGLibA_01781	CTGCGGAGCCGCGTCAAGTA
2025-03-09	MGLibA_01782	TTTACCGCATCTTCAAGCGC
2025-03-09	MGLibA_01783	GGCCCGCGGTTCCTTGTCGC
2025-03-09	MGLibA_01784	GACAGAGCGTCCAGCGCGCC
Sept9	MGLibA_01785	CGACTTGATTTCGATCGTCT
Sept9	MGLibA_01786	CCCCGCGTCACGGAACGAAA
Sept9	MGLibA_01787	CCCCACATAGCCGAACTCCA
9030025P20Rik	MGLibA_01788	CTAATTCTTCATATCTCACA
9030025P20Rik	MGLibA_01789	TTTCTTTGAGTTCAAACCCA
9030025P20Rik	MGLibA_01790	CCTCTGGATAAGTTGTCCAC
9030617O03Rik	MGLibA_01791	TCCACATAACTCCCGTAGTC
9030617O03Rik	MGLibA_01792	TTATGTGGAGTGTCGGCCCG
9030617O03Rik	MGLibA_01793	ACCTGGGTCACCGATGTGAA
9030624G23Rik	MGLibA_01794	TTTCACAGTCAGGTGGCCAG
9030624G23Rik	MGLibA_01795	CTTGCTATTCTGCTTGCCCA
9030624G23Rik	MGLibA_01796	GCCGGACCCGATCTCCGTGT
9030624J02Rik	MGLibA_01797	CTCGAAATCAGGTCCCACGA
9030624J02Rik	MGLibA_01798	TACGCAGGCATTCCCGGAAC
9030624J02Rik	MGLibA_01799	AGAGCGGGTCGGTGCCATCG
9130008F23Rik	MGLibA_01800	GTTTCCGTTTGGAATCGTAG
9130008F23Rik	MGLibA_01801	GAGAACCTTCCCCCGACGAT
9130008F23Rik	MGLibA_01802	TGCGGTCACAGAACGCTCCT
9130011E15Rik	MGLibA_01803	CCGAGTTGTCAACGCCTTGC
9130011E15Rik	MGLibA_01804	CAGAAGAATAAATCTACGTC
9130011E15Rik	MGLibA_01805	AAGAGTTCCTCCCAAAACCG
9130019O22Rik	MGLibA_01806	CAGTGCAATCCGCTGCGCCA
9130019O22Rik	MGLibA_01807	GCTCCATTCGGTGTATGGCC
9130019O22Rik	MGLibA_01808	GTATGGCTCGGTGCGAGCTC
9130023H24Rik	MGLibA_01809	TTGTTCCGGCCGCGCCAGGA
9130023H24Rik	MGLibA_01810	GTAGCGCGGTCTCGCGATCC
9130023H24Rik	MGLibA_01811	AAACACCGTCGTTCTCACTC
9130204L05Rik	MGLibA_01812	AACTCCTTTAAGTATACTAT
9130204L05Rik	MGLibA_01813	AACTTCACAAATTATGCTCT
9130204L05Rik	MGLibA_01814	AGACCTACCTGGAGAAAATT
9130401M01Rik	MGLibA_01815	GCCAGCAGGCGTGTCACCGC
9130401M01Rik	MGLibA_01816	TCAGCAAACATCATTCGCGT
9130401M01Rik	MGLibA_01817	AGCACTACCACTCGCTTCCA
9130409I23Rik	MGLibA_01818	TGATCGACGTCGGGAGATAT
9130409I23Rik	MGLibA_01819	ATATTTGCTAACCTCCCGAT
9130409I23Rik	MGLibA_01820	CATGAGGAAACTCGCATCAC
9230104L09Rik	MGLibA_01821	ACAATATTACTGGCTCTCTC
9230104L09Rik	MGLibA_01822	GAGAGCCAGTAATATTGTCC
9230104L09Rik	MGLibA_01823	AGCTTCACGAAGAAAGTTTG
9230110C19Rik	MGLibA_01824	GACGTTCCAGCCCTACCAAA
9230110C19Rik	MGLibA_01825	GACAGCTAAGCTGATCTATA
9230110C19Rik	MGLibA_01826	CCCTCTGCTAGGTCCATGCT
9230110F15Rik	MGLibA_01827	CCTACACTTTCTGTTGATGC
9230110F15Rik	MGLibA_01828	TACTTCCTATTCTCACACAC
9230110F15Rik	MGLibA_01829	CCTGCATCAACAGAAAGTGT
9230112D13Rik	MGLibA_01830	ACTAGAACGAAATCCGCAGC
9230112D13Rik	MGLibA_01831	GTCTTTGGAGACGCGGCATG
9230112D13Rik	MGLibA_01832	CGCCCAGGAAACGCCAGACG
9330159F19Rik	MGLibA_01833	CACAACACCGTAATTTGATC
9330159F19Rik	MGLibA_01834	CGACGATTTGCTGGTCTAGC
9330159F19Rik	MGLibA_01835	CTGCTAGACCAGCAAATCGT
9330182L06Rik	MGLibA_01836	CTTCTTTGAGTACCAGTACG
9330182L06Rik	MGLibA_01837	CGCCATTCCGAATTCTGCAG
9330182L06Rik	MGLibA_01838	GACTCTATATAGTTCCCACG
9330182O14Rik	MGLibA_01839	GGAGTTACTTTCCGGTTGTT
9330182O14Rik	MGLibA_01840	CTCAATGCATTTGCTTCACG
9330182O14Rik	MGLibA_01841	TTCTAGAACTGTTAAGACGA
9430007A20Rik	MGLibA_01842	AAGGAGGCACATCAATCGTA
9430007A20Rik	MGLibA_01843	AAAAAGAGGATGCCTCGTCG
9430007A20Rik	MGLibA_01844	TTGGGACGAAAGAGTCTTAC
9430015G10Rik	MGLibA_01845	GGGACCCTCCCGACATACAA
9430015G10Rik	MGLibA_01846	ATGGGAGCGCTAGCTGTGTC
9430015G10Rik	MGLibA_01847	GCGTGCAGCTTCCCATGAAC
9430016H08Rik	MGLibA_01848	ATCCGCGCAATCGTCCAATC
9430016H08Rik	MGLibA_01849	AGCCTGATTGGACGATTGCG
9430016H08Rik	MGLibA_01850	GGCTCCACTTAAAGACTCAC
9430020K01Rik	MGLibA_01851	GTGAGCGAGACTTTAGCCCA
9430020K01Rik	MGLibA_01852	ACGCTGCAGCATGTATAGTG
9430020K01Rik	MGLibA_01853	CCCTACAGCATCGCCGAATT
9430023L20Rik	MGLibA_01854	CTATGTGCGCGTCTCCTCAG
9430023L20Rik	MGLibA_01855	GTGGACTGTCAAGGTGCACG
9430023L20Rik	MGLibA_01856	GCTGGACCGTGCCTTGCGCA
9430038I01Rik	MGLibA_01857	CGTCGGGCCGCTGGAGACGG
9430038I01Rik	MGLibA_01858	CTTACCGCGTCCCCTGCCGC
9430038I01Rik	MGLibA_01859	ACTCCCCCGAGATACACCTC
9430069I07Rik	MGLibA_01860	CACTTGCAGATGTACGAGCC
9430069I07Rik	MGLibA_01861	CCTCGTCTGGAAAGCTATCC
9430069I07Rik	MGLibA_01862	GTTCCAAGACGCTGCACATG
9530002B09Rik	MGLibA_01863	TGGTGTTACCTCGATCCCTG
9530002B09Rik	MGLibA_01864	CCCGCTACAAATTGAAATTT
9530002B09Rik	MGLibA_01865	GCCAAAATTTCAATTTGTAG
9530003J23Rik	MGLibA_01866	GGTCTACGACCGATGTTCTT
9530003J23Rik	MGLibA_01867	ATCGGTCGTAGACCTTGCCC
9530003J23Rik	MGLibA_01868	CTGCCGTAGTTTGTGCAAAG
9530053A07Rik	MGLibA_01869	TCCGCGTACACTTCTTGACC
9530053A07Rik	MGLibA_01870	TGGCATACGGCAGCAATCAT
9530053A07Rik	MGLibA_01871	TATGATTGCTGCCGTATGCC
9530068E07Rik	MGLibA_01872	ACGGAGAGCCGGACTACGAC
9530068E07Rik	MGLibA_01873	CTCCGTAGTCGCCATTGTCC
9530068E07Rik	MGLibA_01874	TTTGGACCAGAACGTGAACG
9530077C05Rik	MGLibA_01875	TCAAACGACGCAATCTGACC
9530077C05Rik	MGLibA_01876	GCATCCGTTTACTACCGTCA
9530077C05Rik	MGLibA_01877	TTAACAACCTTCAGCAACCG
9630033F20Rik	MGLibA_01878	AGGCGTAGATGCGCCCCTTT
9630033F20Rik	MGLibA_01879	GTTGCAGATGTACGGAGTCG
9630033F20Rik	MGLibA_01880	GCCGAAACCCAGTCTCCGAA
9830001H06Rik	MGLibA_01881	TGTCGTCCATCTCGGCTCGC
9830001H06Rik	MGLibA_01882	ATACCGCTCGGAGCACGAGC
9830001H06Rik	MGLibA_01883	AGAACGAGGGGCTTCGACAG
9830107B12Rik	MGLibA_01884	AGACAACTTGTGTTACCCCT
9830107B12Rik	MGLibA_01885	CCCAGAGTTACTTCGAGTAC
9830107B12Rik	MGLibA_01886	CCCAGTGCTGCTGCTGCTCC
9830147E19Rik	MGLibA_01887	GTGCTAAAGCCTTTACTCTA
9830147E19Rik	MGLibA_01888	AAGCTGACTCCTTAGAGTAA
9830147E19Rik	MGLibA_01889	ACTTTACCAAGATGTCATGC
9930012K11Rik	MGLibA_01890	GTCGCTCCACCGCAAAGACG
9930012K11Rik	MGLibA_01891	CCCAGCTTGTCTGCGCAGCG
9930012K11Rik	MGLibA_01892	GTCTTTGCGGTGGAGCGACT
9930013L23Rik	MGLibA_01893	GCCAACCTTACCGGTCAGAA
9930013L23Rik	MGLibA_01894	AGCACATTGTGCTGCGTACC
9930013L23Rik	MGLibA_01895	TATTTGAATGCAGTGCCCGA
9930021J03Rik	MGLibA_01896	GTTGACCGACGCCTTGTTGA
9930021J03Rik	MGLibA_01897	TCGGTCAACACCTCGAAGTT
9930021J03Rik	MGLibA_01898	CAAAGTAGGTCTTCGATGTA
9930104L06Rik	MGLibA_01899	CACAGCCGCATGCTGCTCGT
9930104L06Rik	MGLibA_01900	GCGGTTGAGGCGCAAGCAGC
9930104L06Rik	MGLibA_01901	TCCCATGTGCTCTACGAGTC
9930111J21Rik1	MGLibA_01902	CATTGTTCTTTGTGAACAAC
9930111J21Rik1	MGLibA_01903	CAAATCCCATATTGTCACAT
9930111J21Rik1	MGLibA_01904	TTCTACACCCCCTCCAAAAG
9930111J21Rik2	MGLibA_01905	TTCTACACCCCCTCCAAAAG
9930111J21Rik2	MGLibA_01906	ATGTAACAGTCTCACTAGAG
9930111J21Rik2	MGLibA_01907	TCTGAAGAAAATCGAGTTTG
A130010J15Rik	MGLibA_01908	TGTTTACTGCCCGGATTTCG
A130010J15Rik	MGLibA_01909	TCCGGGCAGTAAACACCCGC
A130010J15Rik	MGLibA_01910	ATTGGCGCTCCAAAGTTATC
A1bg	MGLibA_01911	TCACACCCCGCATTGCAACC
A1bg	MGLibA_01912	TGCAGTTGATTTGCCGACTA
A1bg	MGLibA_01913	GTCCTTTCACCTGCCGCTAC
A1cf	MGLibA_01914	GCATAAGGTTCCTTACGTAC
A1cf	MGLibA_01915	GTTTAGGACTGGCCGTCTCT
A1cf	MGLibA_01916	GGACAATTGCCGATTGTTTG
A230046K03Rik	MGLibA_01917	CATCGCCAATCAAATCATCT
A230046K03Rik	MGLibA_01918	ATGATTTGATTGGCGATGTT
A230046K03Rik	MGLibA_01919	CAAAGTCATCACTGTTTATG
A230050P20Rik	MGLibA_01920	GTACACGGCGCCACCATACA
A230050P20Rik	MGLibA_01921	CGCCTCCGGGAGAAGTTTCA
A230050P20Rik	MGLibA_01922	CACGATAGAGCGCCCAACTC
A230065H16Rik	MGLibA_01923	TCAGCGACTGCCCTCTATTG
A230065H16Rik	MGLibA_01924	GCCACACCCGCATCTGTTAC
A230065H16Rik	MGLibA_01925	GAGAGGTACCCCTCAGATCC
A2m	MGLibA_01926	TTTCCACCCCCTTAATGAAT
A2m	MGLibA_01927	CCCACAGTCTTCATCCAATG
A2m	MGLibA_01928	GAGATTTCGTGTTGTCTCAT
A330021E22Rik	MGLibA_01929	ATCTGTGCCAAATCTCTTAG
A330021E22Rik	MGLibA_01930	ATGATACGATTAAGGTCCAT
A330021E22Rik	MGLibA_01931	TGCTAATTCATTTGCACTTC
A330050F15Rik	MGLibA_01932	GAAGTCATGGTGTTCGCTCC
A330050F15Rik	MGLibA_01933	AGACTTGCCGCATGGCTTGC
A330050F15Rik	MGLibA_01934	ATTCTGGACAATCTGCTTGC
A330070K13Rik	MGLibA_01935	GCATCATTGGTCCAGCCTAT
A330070K13Rik	MGLibA_01936	AGTAGAGTGCCAACCATTGA
A330070K13Rik	MGLibA_01937	AATGATGCAGCCCTAGTCTG
A3galt2	MGLibA_01938	CGATCGCTTGTCCCTCTCGT
A3galt2	MGLibA_01939	TGCCGCCAAACACCGCAGCG
A3galt2	MGLibA_01940	AGACGGCGGAACCTCACCAT
A430005L14Rik	MGLibA_01941	TTCCCGAAGAAGCGACTCAC
A430005L14Rik	MGLibA_01942	ATGCCTGTGAGTCGCTTCTT
A430005L14Rik	MGLibA_01943	CCTCAGCACGCCTTCGGGCC
A430033K04Rik	MGLibA_01944	TCAACTCCCCTAGATGAGCG
A430033K04Rik	MGLibA_01945	CGCGGTGACGCTGTAAGTGC
A430033K04Rik	MGLibA_01946	TGATAAGCCGCGCTCATCTA
A430078G23Rik	MGLibA_01947	GGGCCCCTAAGCCTAGATCC
A430078G23Rik	MGLibA_01948	CCCTGCCACAAAGACGCAGC
A430078G23Rik	MGLibA_01949	GTTCTGCCCACCTTGCTTGA
A430089I19Rik	MGLibA_01950	TCCTGACAGGGGAAAACTTC
A430089I19Rik	MGLibA_01951	TCCGTCCACTCTCCAGAATC
A430089I19Rik	MGLibA_01952	TCCATCTAGCACAGCCTGCA
A430105I19Rik	MGLibA_01953	AAGCCGAGTCCACAATGCGC
A430105I19Rik	MGLibA_01954	GCAAGGGTGCACGCCAGCTC
A430105I19Rik	MGLibA_01955	TGAGACTTACACCGGGAACC
A430107P09Rik	MGLibA_01956	AGATTGCCTCTCAGTGCAAC
A430107P09Rik	MGLibA_01957	AAAAACTGCCCGTGTTTGAA
A430107P09Rik	MGLibA_01958	AAGATGCCTCAGTGCTGTGG
A4galt	MGLibA_01959	TATGTGTCGTAGGGCAATAG
A4galt	MGLibA_01960	GTGCCGTGCCTCCGAGTACC
A4galt	MGLibA_01961	GCTCAACCTGACCAACACGC
A4gnt	MGLibA_01962	GAACCCAAATACCCCGTTAC
A4gnt	MGLibA_01963	GTTCCACAAATGCAGTGCGT
A4gnt	MGLibA_01964	TGCTGTACCAGCTCACCATG
A530016L24Rik	MGLibA_01965	TCGCCCTAATCTTGCGCCTG
A530016L24Rik	MGLibA_01966	TTGGATGGCATGTCCGCGGG
A530016L24Rik	MGLibA_01967	CTCGCTCTAATTCCCACCCG
A530032D15Rik	MGLibA_01968	GTCCCCTAGGACAATCCCAG
A530032D15Rik	MGLibA_01969	TCTGCTCCGAGATGAAGTCT
A530032D15Rik	MGLibA_01970	TCAAGAAACATGTAAGAACC
A530054K11Rik	MGLibA_01971	TCTGAGATGGAGTTCGGTGC
A530054K11Rik	MGLibA_01972	TGACATACCCCGGAGCATAG
A530054K11Rik	MGLibA_01973	TCAGACCTGAAAGAAGGCGC
A530064D06Rik	MGLibA_01974	CTTACACCAGATCTTCTCGC
A530064D06Rik	MGLibA_01975	ACCACTCCAGCGAGAAGATC
A530064D06Rik	MGLibA_01976	AGCTTAGTTAGCCTTGTAGC
A530099J19Rik	MGLibA_01977	ATCACATCCATGGTTGATCG
A530099J19Rik	MGLibA_01978	GTTACAAAAGTTCCATGCCG
A530099J19Rik	MGLibA_01979	CTTCTAGTTGTGATCGATCC
A630001G21Rik	MGLibA_01980	TTATGAATCTCTCTTAACGC
A630001G21Rik	MGLibA_01981	CTGAGGACTCTTCCCCCCCG
A630001G21Rik	MGLibA_01982	TGTCGGACTCATCGTTTCTA
A630007B06Rik	MGLibA_01983	GCAGCAACTCTATGAATCGA
A630007B06Rik	MGLibA_01984	CTGTGCGACTAGCTGATCTT
A630007B06Rik	MGLibA_01985	GAAATACCTGGTCCATCCGC
A630023A22Rik	MGLibA_01986	CAGTGCGGAGCTTCAGACCG
A630023A22Rik	MGLibA_01987	AGCCTCCGATACCATGGTCC
A630023A22Rik	MGLibA_01988	TGGTAATTCAGGTCAGCATC
A630033H20Rik	MGLibA_01989	GTACTTTGGAAATTCGTCAG
A630033H20Rik	MGLibA_01990	GAATCGTGCTTTGCTGATTT
A630033H20Rik	MGLibA_01991	CCAGTCATGTTTGCATTGTA
A630073D07Rik	MGLibA_01992	GATCACCAACAGGGAATAGT
A630073D07Rik	MGLibA_01993	GATCACTCAAATCTTCTTGC
A630073D07Rik	MGLibA_01994	CCTACTCATTGCAGTCTTGC
A630076J17Rik	MGLibA_01995	GCGCCATCTCGTGGACAATG
A630076J17Rik	MGLibA_01996	CTTCCACATTGTCCACGAGA
A630076J17Rik	MGLibA_01997	GCTGAGTGATACTCCGTGCT
A630095E13Rik	MGLibA_01998	GCTTTACGGCTACTCTATAA
[truncated: 65,407 more rows]
